# Supplementary material for: Predicting the Trajectory of Replacements of SARS-CoV-2 Variants Using Relative Reproduction Numbers
Source: Viruses. 2022 Nov 18;14(11):2556. doi: 10.3390/v14112556 (PMC9697243; doi:10.3390/v14112556)
Supplement: Supplementary file 1 [file viruses-14-02556-s001.zip]

Archive with 2 entries (2 files):
- Supplementary TableS1.xlsx
- viruses-1973123-supplementary.pdf
