# Supplementary material for: Predicting the Trajectory of Replacements of SARS-CoV-2 Variants Using Relative Reproduction Numbers
Source: Viruses. 2022 Nov 18;14(11):2556. doi: 10.3390/v14112556 (PMC9697243; doi:10.3390/v14112556)
Supplement: Supplementary file 1 [file viruses-14-02556-s001.zip › Supplementary TableS1.xlsx]

## Sheet: meta
gisaid_epi_isl	date	pangolin_lineage	originating_lab	submitting_lab	authors	date_submitted
EPI_ISL_3229807	2021-07-26	AY.4	Platform BIS UZA/UAntwerpen	Labo Klinische Biologie, UZA	Marie Le Mercier, Jasmine Coppens, Kathleen Holemans, Ines Verbesselt, Basil Britto Xavier, Christine Lammens, Veerle Matheeussen, Herman Goossens	2021-08-04
EPI_ISL_566074	2020-09-02	B.1.1.279	Respiratory Virus Unit, Microbiology Services Colindale, Public Health England	Respiratory Virus Unit, Microbiology Services Colindale, Public Health England	PHE Covid Sequencing Team	2020-10-01
EPI_ISL_566076	2020-09-02	B.1.1.279	Respiratory Virus Unit, Microbiology Services Colindale, Public Health England	Respiratory Virus Unit, Microbiology Services Colindale, Public Health England	PHE Covid Sequencing Team	2020-10-01
EPI_ISL_534723	2020-09-05	B.1.1.37	Respiratory Virus Unit, Microbiology Services Colindale, Public Health England	Respiratory Virus Unit, Microbiology Services Colindale, Public Health England	PHE Covid Sequencing Team	2020-09-14
EPI_ISL_534724	2020-09-05	B.1.1.37	Respiratory Virus Unit, Microbiology Services Colindale, Public Health England	Respiratory Virus Unit, Microbiology Services Colindale, Public Health England	PHE Covid Sequencing Team	2020-09-14
EPI_ISL_534725	2020-09-05	B.1.1.37	Respiratory Virus Unit, Microbiology Services Colindale, Public Health England	Respiratory Virus Unit, Microbiology Services Colindale, Public Health England	PHE Covid Sequencing Team	2020-09-14
EPI_ISL_534726	2020-09-05	B.1.1.37	Respiratory Virus Unit, Microbiology Services Colindale, Public Health England	Respiratory Virus Unit, Microbiology Services Colindale, Public Health England	PHE Covid Sequencing Team	2020-09-14
EPI_ISL_534727	2020-09-05	B.1.1.37	Respiratory Virus Unit, Microbiology Services Colindale, Public Health England	Respiratory Virus Unit, Microbiology Services Colindale, Public Health England	PHE Covid Sequencing Team	2020-09-14
EPI_ISL_534728	2020-09-05	B.1.1.37	Respiratory Virus Unit, Microbiology Services Colindale, Public Health England	Respiratory Virus Unit, Microbiology Services Colindale, Public Health England	PHE Covid Sequencing Team	2020-09-14
EPI_ISL_534729	2020-09-05	B.1.1.37	Respiratory Virus Unit, Microbiology Services Colindale, Public Health England	Respiratory Virus Unit, Microbiology Services Colindale, Public Health England	PHE Covid Sequencing Team	2020-09-14
EPI_ISL_825553	2020-09-16	B.1.258	Respiratory Virus Unit, National Infection Service, Public Health England	COVID-19 Genomics UK (COG-UK) Consortium	PHE Covid Sequencing Team	2021-01-15
EPI_ISL_825571	2020-09-18	B.1.1.311	Respiratory Virus Unit, National Infection Service, Public Health England	COVID-19 Genomics UK (COG-UK) Consortium	PHE Covid Sequencing Team	2021-01-15
EPI_ISL_826277	2020-09-21	B.1.177.17	Respiratory Virus Unit, National Infection Service, Public Health England	COVID-19 Genomics UK (COG-UK) Consortium	PHE Covid Sequencing Team	2021-01-15
EPI_ISL_826278	2020-09-21	B.1.177.17	Respiratory Virus Unit, National Infection Service, Public Health England	COVID-19 Genomics UK (COG-UK) Consortium	PHE Covid Sequencing Team	2021-01-15
EPI_ISL_826279	2020-09-21	B.1.177.17	Respiratory Virus Unit, National Infection Service, Public Health England	COVID-19 Genomics UK (COG-UK) Consortium	PHE Covid Sequencing Team	2021-01-15
EPI_ISL_826280	2020-09-21	B.1.177.17	Respiratory Virus Unit, National Infection Service, Public Health England	COVID-19 Genomics UK (COG-UK) Consortium	PHE Covid Sequencing Team	2021-01-15
EPI_ISL_825494	2020-09-21	B.1.149	Respiratory Virus Unit, National Infection Service, Public Health England	COVID-19 Genomics UK (COG-UK) Consortium	PHE Covid Sequencing Team	2021-01-15
EPI_ISL_825575	2020-09-28	B.1.177.57	Respiratory Virus Unit, National Infection Service, Public Health England	COVID-19 Genomics UK (COG-UK) Consortium	PHE Covid Sequencing Team	2021-01-15
EPI_ISL_804261	2020-09-29	B.1.177.19	Respiratory Virus Unit, National Infection Service, Public Health England	COVID-19 Genomics UK (COG-UK) Consortium	PHE Covid Sequencing Team	2021-01-12
EPI_ISL_804262	2020-09-29	B.1.177.19	Respiratory Virus Unit, National Infection Service, Public Health England	COVID-19 Genomics UK (COG-UK) Consortium	PHE Covid Sequencing Team	2021-01-12
EPI_ISL_574697	2020-09-17	B.1.36.17	Respiratory Virus Unit, Microbiology Services Colindale, Public Health England	Respiratory Virus Unit, Microbiology Services Colindale, Public Health England	PHE Covid Sequencing Team	2020-10-07
EPI_ISL_574698	2020-09-19	B.1.36.17	Respiratory Virus Unit, Microbiology Services Colindale, Public Health England	Respiratory Virus Unit, Microbiology Services Colindale, Public Health England	PHE Covid Sequencing Team	2020-10-07
EPI_ISL_574699	2020-09-19	B.1.36.17	Respiratory Virus Unit, Microbiology Services Colindale, Public Health England	Respiratory Virus Unit, Microbiology Services Colindale, Public Health England	PHE Covid Sequencing Team	2020-10-07
EPI_ISL_574700	2020-09-21	B.1.36.17	Respiratory Virus Unit, Microbiology Services Colindale, Public Health England	Respiratory Virus Unit, Microbiology Services Colindale, Public Health England	PHE Covid Sequencing Team	2020-10-07
EPI_ISL_574701	2020-09-21	B.1.36.17	Respiratory Virus Unit, Microbiology Services Colindale, Public Health England	Respiratory Virus Unit, Microbiology Services Colindale, Public Health England	PHE Covid Sequencing Team	2020-10-07
EPI_ISL_574702	2020-09-22	B.1.36.17	Respiratory Virus Unit, Microbiology Services Colindale, Public Health England	Respiratory Virus Unit, Microbiology Services Colindale, Public Health England	PHE Covid Sequencing Team	2020-10-07
EPI_ISL_574703	2020-09-23	B.1.36.17	Respiratory Virus Unit, Microbiology Services Colindale, Public Health England	Respiratory Virus Unit, Microbiology Services Colindale, Public Health England	PHE Covid Sequencing Team	2020-10-07
EPI_ISL_574704	2020-09-23	B.1.36.17	Respiratory Virus Unit, Microbiology Services Colindale, Public Health England	Respiratory Virus Unit, Microbiology Services Colindale, Public Health England	PHE Covid Sequencing Team	2020-10-07
EPI_ISL_804263	2020-09-29	B.1.177.19	Respiratory Virus Unit, National Infection Service, Public Health England	COVID-19 Genomics UK (COG-UK) Consortium	PHE Covid Sequencing Team	2021-01-12
EPI_ISL_686535	2020-09-28	B.1	Respiratory Virus Unit, Microbiology Services Colindale, Public Health England	COVID-19 Genomics UK (COG-UK) Consortium	PHE Covid Sequencing Team	2020-12-10
EPI_ISL_686536	2020-09-28	B.1.36.17	Respiratory Virus Unit, Microbiology Services Colindale, Public Health England	COVID-19 Genomics UK (COG-UK) Consortium	PHE Covid Sequencing Team	2020-12-10
EPI_ISL_686537	2020-09-28	B.1.1	Respiratory Virus Unit, Microbiology Services Colindale, Public Health England	COVID-19 Genomics UK (COG-UK) Consortium	PHE Covid Sequencing Team	2020-12-10
EPI_ISL_686538	2020-09-27	B.1.177.56	Respiratory Virus Unit, Microbiology Services Colindale, Public Health England	COVID-19 Genomics UK (COG-UK) Consortium	PHE Covid Sequencing Team	2020-12-10
EPI_ISL_686539	2020-09-28	B.1.1	Respiratory Virus Unit, Microbiology Services Colindale, Public Health England	COVID-19 Genomics UK (COG-UK) Consortium	PHE Covid Sequencing Team	2020-12-10
EPI_ISL_686597	2020-09-28	B.1	Respiratory Virus Unit, Microbiology Services Colindale, Public Health England	COVID-19 Genomics UK (COG-UK) Consortium	PHE Covid Sequencing Team	2020-12-10
EPI_ISL_686540	2020-09-30	B.1.1	Respiratory Virus Unit, Microbiology Services Colindale, Public Health England	COVID-19 Genomics UK (COG-UK) Consortium	PHE Covid Sequencing Team	2020-12-10
EPI_ISL_622833	2020-09-28	B.1.36.28	Respiratory Virus Unit, Microbiology Services Colindale, Public Health England	Respiratory Virus Unit, Microbiology Services Colindale, Public Health England	PHE Covid Sequencing Team	2020-11-06
EPI_ISL_622834	2020-09-29	B.1.36.28	Respiratory Virus Unit, Microbiology Services Colindale, Public Health England	Respiratory Virus Unit, Microbiology Services Colindale, Public Health England	PHE Covid Sequencing Team	2020-11-06
EPI_ISL_622835	2020-09-29	B.1.36.28	Respiratory Virus Unit, Microbiology Services Colindale, Public Health England	Respiratory Virus Unit, Microbiology Services Colindale, Public Health England	PHE Covid Sequencing Team	2020-11-06
EPI_ISL_622836	2020-09-28	B.1.36.28	Respiratory Virus Unit, Microbiology Services Colindale, Public Health England	Respiratory Virus Unit, Microbiology Services Colindale, Public Health England	PHE Covid Sequencing Team	2020-11-06
EPI_ISL_622837	2020-09-29	B.1.36.28	Respiratory Virus Unit, Microbiology Services Colindale, Public Health England	Respiratory Virus Unit, Microbiology Services Colindale, Public Health England	PHE Covid Sequencing Team	2020-11-06
EPI_ISL_622838	2020-09-28	B.1.36.28	Respiratory Virus Unit, Microbiology Services Colindale, Public Health England	Respiratory Virus Unit, Microbiology Services Colindale, Public Health England	PHE Covid Sequencing Team	2020-11-06
EPI_ISL_622839	2020-09-28	B.1.36.28	Respiratory Virus Unit, Microbiology Services Colindale, Public Health England	Respiratory Virus Unit, Microbiology Services Colindale, Public Health England	PHE Covid Sequencing Team	2020-11-06
EPI_ISL_622840	2020-09-28	B.1.36.28	Respiratory Virus Unit, Microbiology Services Colindale, Public Health England	Respiratory Virus Unit, Microbiology Services Colindale, Public Health England	PHE Covid Sequencing Team	2020-11-06
EPI_ISL_622841	2020-09-29	B.1.36.28	Respiratory Virus Unit, Microbiology Services Colindale, Public Health England	Respiratory Virus Unit, Microbiology Services Colindale, Public Health England	PHE Covid Sequencing Team	2020-11-06
EPI_ISL_622842	2020-09-28	B.1.36.28	Respiratory Virus Unit, Microbiology Services Colindale, Public Health England	Respiratory Virus Unit, Microbiology Services Colindale, Public Health England	PHE Covid Sequencing Team	2020-11-06
EPI_ISL_825493	2020-09-29	B.1.1.37	Respiratory Virus Unit, National Infection Service, Public Health England	COVID-19 Genomics UK (COG-UK) Consortium	PHE Covid Sequencing Team	2021-01-15
EPI_ISL_609827	2020-09-30	B.1.177.18	Respiratory Virus Unit, Microbiology Services Colindale, Public Health England	Respiratory Virus Unit, Microbiology Services Colindale, Public Health England	PHE Covid Sequencing Team	2020-11-02
EPI_ISL_609828	2020-10-01	B.1.177	Respiratory Virus Unit, Microbiology Services Colindale, Public Health England	Respiratory Virus Unit, Microbiology Services Colindale, Public Health England	PHE Covid Sequencing Team	2020-11-02
EPI_ISL_609829	2020-09-30	B.1.177	Respiratory Virus Unit, Microbiology Services Colindale, Public Health England	Respiratory Virus Unit, Microbiology Services Colindale, Public Health England	PHE Covid Sequencing Team	2020-11-02
EPI_ISL_609830	2020-10-02	B.1.258	Respiratory Virus Unit, Microbiology Services Colindale, Public Health England	Respiratory Virus Unit, Microbiology Services Colindale, Public Health England	PHE Covid Sequencing Team	2020-11-02
EPI_ISL_609831	2020-10-02	B.1.177	Respiratory Virus Unit, Microbiology Services Colindale, Public Health England	Respiratory Virus Unit, Microbiology Services Colindale, Public Health England	PHE Covid Sequencing Team	2020-11-02
EPI_ISL_609832	2020-10-02	B.1.1.279	Respiratory Virus Unit, Microbiology Services Colindale, Public Health England	Respiratory Virus Unit, Microbiology Services Colindale, Public Health England	PHE Covid Sequencing Team	2020-11-02
EPI_ISL_609833	2020-10-03	B.1.1	Respiratory Virus Unit, Microbiology Services Colindale, Public Health England	Respiratory Virus Unit, Microbiology Services Colindale, Public Health England	PHE Covid Sequencing Team	2020-11-02
EPI_ISL_609834	2020-10-03	B.1.177	Respiratory Virus Unit, Microbiology Services Colindale, Public Health England	Respiratory Virus Unit, Microbiology Services Colindale, Public Health England	PHE Covid Sequencing Team	2020-11-02
EPI_ISL_609835	2020-10-03	B.1.1	Respiratory Virus Unit, Microbiology Services Colindale, Public Health England	Respiratory Virus Unit, Microbiology Services Colindale, Public Health England	PHE Covid Sequencing Team	2020-11-02
EPI_ISL_609836	2020-10-05	B.1.1	Respiratory Virus Unit, Microbiology Services Colindale, Public Health England	Respiratory Virus Unit, Microbiology Services Colindale, Public Health England	PHE Covid Sequencing Team	2020-11-02
EPI_ISL_609837	2020-10-05	B.1.221	Respiratory Virus Unit, Microbiology Services Colindale, Public Health England	Respiratory Virus Unit, Microbiology Services Colindale, Public Health England	PHE Covid Sequencing Team	2020-11-02
EPI_ISL_609838	2020-10-03	B.1.1	Respiratory Virus Unit, Microbiology Services Colindale, Public Health England	Respiratory Virus Unit, Microbiology Services Colindale, Public Health England	PHE Covid Sequencing Team	2020-11-02
EPI_ISL_609839	2020-10-01	B.1.177	Respiratory Virus Unit, Microbiology Services Colindale, Public Health England	Respiratory Virus Unit, Microbiology Services Colindale, Public Health England	PHE Covid Sequencing Team	2020-11-02
EPI_ISL_825576	2020-10-05	B.1.177.57	Respiratory Virus Unit, National Infection Service, Public Health England	COVID-19 Genomics UK (COG-UK) Consortium	PHE Covid Sequencing Team	2021-01-15
EPI_ISL_609840	2020-10-05	B.1.36.28	Respiratory Virus Unit, Microbiology Services Colindale, Public Health England	Respiratory Virus Unit, Microbiology Services Colindale, Public Health England	PHE Covid Sequencing Team	2020-11-02
EPI_ISL_609841	2020-10-04	B.1.36.28	Respiratory Virus Unit, Microbiology Services Colindale, Public Health England	Respiratory Virus Unit, Microbiology Services Colindale, Public Health England	PHE Covid Sequencing Team	2020-11-02
EPI_ISL_609842	2020-10-04	B.1.36.28	Respiratory Virus Unit, Microbiology Services Colindale, Public Health England	Respiratory Virus Unit, Microbiology Services Colindale, Public Health England	PHE Covid Sequencing Team	2020-11-02
EPI_ISL_609843	2020-10-05	B.1.36.28	Respiratory Virus Unit, Microbiology Services Colindale, Public Health England	Respiratory Virus Unit, Microbiology Services Colindale, Public Health England	PHE Covid Sequencing Team	2020-11-02
EPI_ISL_609844	2020-10-05	B.1.389	Respiratory Virus Unit, Microbiology Services Colindale, Public Health England	Respiratory Virus Unit, Microbiology Services Colindale, Public Health England	PHE Covid Sequencing Team	2020-11-02
EPI_ISL_609845	2020-10-05	B.1.177.17	Respiratory Virus Unit, Microbiology Services Colindale, Public Health England	Respiratory Virus Unit, Microbiology Services Colindale, Public Health England	PHE Covid Sequencing Team	2020-11-02
EPI_ISL_609846	2020-10-05	B.1.177.17	Respiratory Virus Unit, Microbiology Services Colindale, Public Health England	Respiratory Virus Unit, Microbiology Services Colindale, Public Health England	PHE Covid Sequencing Team	2020-11-02
EPI_ISL_609847	2020-10-05	B.1.177.17	Respiratory Virus Unit, Microbiology Services Colindale, Public Health England	Respiratory Virus Unit, Microbiology Services Colindale, Public Health England	PHE Covid Sequencing Team	2020-11-02
EPI_ISL_609848	2020-10-05	B.1.177.17	Respiratory Virus Unit, Microbiology Services Colindale, Public Health England	Respiratory Virus Unit, Microbiology Services Colindale, Public Health England	PHE Covid Sequencing Team	2020-11-02
EPI_ISL_609849	2020-10-05	B.1.177.17	Respiratory Virus Unit, Microbiology Services Colindale, Public Health England	Respiratory Virus Unit, Microbiology Services Colindale, Public Health England	PHE Covid Sequencing Team	2020-11-02
EPI_ISL_609850	2020-10-05	B.1.177.17	Respiratory Virus Unit, Microbiology Services Colindale, Public Health England	Respiratory Virus Unit, Microbiology Services Colindale, Public Health England	PHE Covid Sequencing Team	2020-11-02
EPI_ISL_609851	2020-10-05	B.1.177.17	Respiratory Virus Unit, Microbiology Services Colindale, Public Health England	Respiratory Virus Unit, Microbiology Services Colindale, Public Health England	PHE Covid Sequencing Team	2020-11-02
EPI_ISL_804264	2020-10-07	B.1.1.37	Respiratory Virus Unit, National Infection Service, Public Health England	COVID-19 Genomics UK (COG-UK) Consortium	PHE Covid Sequencing Team	2021-01-12
EPI_ISL_609852	2020-10-06	B.1.36.28	Respiratory Virus Unit, Microbiology Services Colindale, Public Health England	Respiratory Virus Unit, Microbiology Services Colindale, Public Health England	PHE Covid Sequencing Team	2020-11-02
EPI_ISL_825577	2020-10-07	B.1.36.17	Respiratory Virus Unit, National Infection Service, Public Health England	COVID-19 Genomics UK (COG-UK) Consortium	PHE Covid Sequencing Team	2021-01-15
EPI_ISL_825578	2020-10-07	B.1.36.17	Respiratory Virus Unit, National Infection Service, Public Health England	COVID-19 Genomics UK (COG-UK) Consortium	PHE Covid Sequencing Team	2021-01-15
EPI_ISL_609853	2020-10-07	B.1.177.56	Respiratory Virus Unit, Microbiology Services Colindale, Public Health England	Respiratory Virus Unit, Microbiology Services Colindale, Public Health England	PHE Covid Sequencing Team	2020-11-02
EPI_ISL_609854	2020-10-08	B	Respiratory Virus Unit, Microbiology Services Colindale, Public Health England	Respiratory Virus Unit, Microbiology Services Colindale, Public Health England	PHE Covid Sequencing Team	2020-11-02
EPI_ISL_583968	2020-09-25	B.1.523	Respiratory Virus Unit, Microbiology Services Colindale, Public Health England	Respiratory Virus Unit, Microbiology Services Colindale, Public Health England	PHE Covid Sequencing Team	2020-10-19
EPI_ISL_583969	2020-09-24	B.1.523	Respiratory Virus Unit, Microbiology Services Colindale, Public Health England	Respiratory Virus Unit, Microbiology Services Colindale, Public Health England	PHE Covid Sequencing Team	2020-10-19
EPI_ISL_583970	2020-09-25	B.1.523	Respiratory Virus Unit, Microbiology Services Colindale, Public Health England	Respiratory Virus Unit, Microbiology Services Colindale, Public Health England	PHE Covid Sequencing Team	2020-10-19
EPI_ISL_583971	2020-09-26	B.1.523	Respiratory Virus Unit, Microbiology Services Colindale, Public Health England	Respiratory Virus Unit, Microbiology Services Colindale, Public Health England	PHE Covid Sequencing Team	2020-10-19
EPI_ISL_583972	2020-09-25	B.1.523	Respiratory Virus Unit, Microbiology Services Colindale, Public Health England	Respiratory Virus Unit, Microbiology Services Colindale, Public Health England	PHE Covid Sequencing Team	2020-10-19
EPI_ISL_583973	2020-09-28	B.1.523	Respiratory Virus Unit, Microbiology Services Colindale, Public Health England	Respiratory Virus Unit, Microbiology Services Colindale, Public Health England	PHE Covid Sequencing Team	2020-10-19
EPI_ISL_583974	2020-10-01	B.1.523	Respiratory Virus Unit, Microbiology Services Colindale, Public Health England	Respiratory Virus Unit, Microbiology Services Colindale, Public Health England	PHE Covid Sequencing Team	2020-10-19
EPI_ISL_583975	2020-10-03	B.1.523	Respiratory Virus Unit, Microbiology Services Colindale, Public Health England	Respiratory Virus Unit, Microbiology Services Colindale, Public Health England	PHE Covid Sequencing Team	2020-10-19
EPI_ISL_583976	2020-10-02	B.1.523	Respiratory Virus Unit, Microbiology Services Colindale, Public Health England	Respiratory Virus Unit, Microbiology Services Colindale, Public Health England	PHE Covid Sequencing Team	2020-10-19
EPI_ISL_583977	2020-10-02	B.1.523	Respiratory Virus Unit, Microbiology Services Colindale, Public Health England	Respiratory Virus Unit, Microbiology Services Colindale, Public Health England	PHE Covid Sequencing Team	2020-10-19
EPI_ISL_583978	2020-10-02	B.1.523	Respiratory Virus Unit, Microbiology Services Colindale, Public Health England	Respiratory Virus Unit, Microbiology Services Colindale, Public Health England	PHE Covid Sequencing Team	2020-10-19
EPI_ISL_583979	2020-10-03	B.1.523	Respiratory Virus Unit, Microbiology Services Colindale, Public Health England	Respiratory Virus Unit, Microbiology Services Colindale, Public Health England	PHE Covid Sequencing Team	2020-10-19
EPI_ISL_583980	2020-10-04	B.1.523	Respiratory Virus Unit, Microbiology Services Colindale, Public Health England	Respiratory Virus Unit, Microbiology Services Colindale, Public Health England	PHE Covid Sequencing Team	2020-10-19
EPI_ISL_583981	2020-10-02	B.1.523	Respiratory Virus Unit, Microbiology Services Colindale, Public Health England	Respiratory Virus Unit, Microbiology Services Colindale, Public Health England	PHE Covid Sequencing Team	2020-10-19
EPI_ISL_583982	2020-09-27	C.30	Respiratory Virus Unit, Microbiology Services Colindale, Public Health England	Respiratory Virus Unit, Microbiology Services Colindale, Public Health England	PHE Covid Sequencing Team	2020-10-19
EPI_ISL_583983	2020-09-27	B.1.523	Respiratory Virus Unit, Microbiology Services Colindale, Public Health England	Respiratory Virus Unit, Microbiology Services Colindale, Public Health England	PHE Covid Sequencing Team	2020-10-19
EPI_ISL_583984	2020-09-27	B.1.523	Respiratory Virus Unit, Microbiology Services Colindale, Public Health England	Respiratory Virus Unit, Microbiology Services Colindale, Public Health England	PHE Covid Sequencing Team	2020-10-19
EPI_ISL_583985	2020-09-30	B.1.523	Respiratory Virus Unit, Microbiology Services Colindale, Public Health England	Respiratory Virus Unit, Microbiology Services Colindale, Public Health England	PHE Covid Sequencing Team	2020-10-19
EPI_ISL_583986	2020-10-01	B.1.523	Respiratory Virus Unit, Microbiology Services Colindale, Public Health England	Respiratory Virus Unit, Microbiology Services Colindale, Public Health England	PHE Covid Sequencing Team	2020-10-19
EPI_ISL_583987	2020-09-30	B.1.523	Respiratory Virus Unit, Microbiology Services Colindale, Public Health England	Respiratory Virus Unit, Microbiology Services Colindale, Public Health England	PHE Covid Sequencing Team	2020-10-19
EPI_ISL_583988	2020-10-05	B.1.523	Respiratory Virus Unit, Microbiology Services Colindale, Public Health England	Respiratory Virus Unit, Microbiology Services Colindale, Public Health England	PHE Covid Sequencing Team	2020-10-19
EPI_ISL_583989	2020-10-05	B.1.523	Respiratory Virus Unit, Microbiology Services Colindale, Public Health England	Respiratory Virus Unit, Microbiology Services Colindale, Public Health England	PHE Covid Sequencing Team	2020-10-19
EPI_ISL_583990	2020-09-28	B.1.1.311	Respiratory Virus Unit, Microbiology Services Colindale, Public Health England	Respiratory Virus Unit, Microbiology Services Colindale, Public Health England	PHE Covid Sequencing Team	2020-10-19
EPI_ISL_583991	2020-09-25	B.1.1.311	Respiratory Virus Unit, Microbiology Services Colindale, Public Health England	Respiratory Virus Unit, Microbiology Services Colindale, Public Health England	PHE Covid Sequencing Team	2020-10-19
EPI_ISL_583992	2020-10-04	B.1.1	Respiratory Virus Unit, Microbiology Services Colindale, Public Health England	Respiratory Virus Unit, Microbiology Services Colindale, Public Health England	PHE Covid Sequencing Team	2020-10-19
EPI_ISL_583993	2020-09-17	B.1.1.372	Respiratory Virus Unit, Microbiology Services Colindale, Public Health England	Respiratory Virus Unit, Microbiology Services Colindale, Public Health England	PHE Covid Sequencing Team	2020-10-19
EPI_ISL_609855	2020-10-09	B.1.1.308	Respiratory Virus Unit, Microbiology Services Colindale, Public Health England	Respiratory Virus Unit, Microbiology Services Colindale, Public Health England	PHE Covid Sequencing Team	2020-11-02
EPI_ISL_609856	2020-10-07	B.1.177	Respiratory Virus Unit, Microbiology Services Colindale, Public Health England	Respiratory Virus Unit, Microbiology Services Colindale, Public Health England	PHE Covid Sequencing Team	2020-11-02
EPI_ISL_609857	2020-09-28	B.1.177	Respiratory Virus Unit, Microbiology Services Colindale, Public Health England	Respiratory Virus Unit, Microbiology Services Colindale, Public Health England	PHE Covid Sequencing Team	2020-11-02
EPI_ISL_609858	2020-10-09	B.1.177.54	Respiratory Virus Unit, Microbiology Services Colindale, Public Health England	Respiratory Virus Unit, Microbiology Services Colindale, Public Health England	PHE Covid Sequencing Team	2020-11-02
EPI_ISL_622843	2020-10-09	B.1.177.54	Respiratory Virus Unit, Microbiology Services Colindale, Public Health England	Respiratory Virus Unit, Microbiology Services Colindale, Public Health England	PHE Covid Sequencing Team	2020-11-06
EPI_ISL_825579	2020-10-09	B.1.177	Respiratory Virus Unit, National Infection Service, Public Health England	COVID-19 Genomics UK (COG-UK) Consortium	PHE Covid Sequencing Team	2021-01-15
EPI_ISL_609859	2020-10-08	B.1.177	Respiratory Virus Unit, Microbiology Services Colindale, Public Health England	Respiratory Virus Unit, Microbiology Services Colindale, Public Health England	PHE Covid Sequencing Team	2020-11-02
EPI_ISL_609860	2020-10-09	AD.2	Respiratory Virus Unit, Microbiology Services Colindale, Public Health England	Respiratory Virus Unit, Microbiology Services Colindale, Public Health England	PHE Covid Sequencing Team	2020-11-02
EPI_ISL_637114	2020-10-10	B.1.177.33	Respiratory Virus Unit, Microbiology Services Colindale, Public Health England	COVID-19 Genomics UK (COG-UK) Consortium	PHE Covid Sequencing Team	2020-11-16
EPI_ISL_603188	2020-10-10	B.1.1.196	Respiratory Virus Unit, Microbiology Services Colindale, Public Health England	Respiratory Virus Unit, Microbiology Services Colindale, Public Health England	PHE Covid Sequencing Team	2020-10-30
EPI_ISL_603189	2020-10-09	B.1.221	Respiratory Virus Unit, Microbiology Services Colindale, Public Health England	Respiratory Virus Unit, Microbiology Services Colindale, Public Health England	PHE Covid Sequencing Team	2020-10-30
EPI_ISL_603190	2020-10-09	B.1.221	Respiratory Virus Unit, Microbiology Services Colindale, Public Health England	Respiratory Virus Unit, Microbiology Services Colindale, Public Health England	PHE Covid Sequencing Team	2020-10-30
EPI_ISL_609861	2020-10-10	B.1.36.28	Respiratory Virus Unit, Microbiology Services Colindale, Public Health England	Respiratory Virus Unit, Microbiology Services Colindale, Public Health England	PHE Covid Sequencing Team	2020-11-02
EPI_ISL_603191	2020-10-10	B.1.258	Respiratory Virus Unit, Microbiology Services Colindale, Public Health England	Respiratory Virus Unit, Microbiology Services Colindale, Public Health England	PHE Covid Sequencing Team	2020-10-30
EPI_ISL_603192	2020-10-09	B.1.258	Respiratory Virus Unit, Microbiology Services Colindale, Public Health England	Respiratory Virus Unit, Microbiology Services Colindale, Public Health England	PHE Covid Sequencing Team	2020-10-30
EPI_ISL_603193	2020-10-11	B.1.221	Respiratory Virus Unit, Microbiology Services Colindale, Public Health England	Respiratory Virus Unit, Microbiology Services Colindale, Public Health England	PHE Covid Sequencing Team	2020-10-30
EPI_ISL_603194	2020-10-11	B.1.221	Respiratory Virus Unit, Microbiology Services Colindale, Public Health England	Respiratory Virus Unit, Microbiology Services Colindale, Public Health England	PHE Covid Sequencing Team	2020-10-30
EPI_ISL_603195	2020-10-11	B.1.1.196	Respiratory Virus Unit, Microbiology Services Colindale, Public Health England	Respiratory Virus Unit, Microbiology Services Colindale, Public Health England	PHE Covid Sequencing Team	2020-10-30
EPI_ISL_603196	2020-10-11	B.1.221	Respiratory Virus Unit, Microbiology Services Colindale, Public Health England	Respiratory Virus Unit, Microbiology Services Colindale, Public Health England	PHE Covid Sequencing Team	2020-10-30
EPI_ISL_603197	2020-10-11	B.1.221	Respiratory Virus Unit, Microbiology Services Colindale, Public Health England	Respiratory Virus Unit, Microbiology Services Colindale, Public Health England	PHE Covid Sequencing Team	2020-10-30
EPI_ISL_603198	2020-10-11	B.1.258	Respiratory Virus Unit, Microbiology Services Colindale, Public Health England	Respiratory Virus Unit, Microbiology Services Colindale, Public Health England	PHE Covid Sequencing Team	2020-10-30
EPI_ISL_609862	2020-10-10	B.1.177.17	Respiratory Virus Unit, Microbiology Services Colindale, Public Health England	Respiratory Virus Unit, Microbiology Services Colindale, Public Health England	PHE Covid Sequencing Team	2020-11-02
EPI_ISL_609909	2020-10-10	B.1.177.17	Respiratory Virus Unit, Microbiology Services Colindale, Public Health England	Respiratory Virus Unit, Microbiology Services Colindale, Public Health England	PHE Covid Sequencing Team	2020-11-02
EPI_ISL_609863	2020-10-10	B.1.177.17	Respiratory Virus Unit, Microbiology Services Colindale, Public Health England	Respiratory Virus Unit, Microbiology Services Colindale, Public Health England	PHE Covid Sequencing Team	2020-11-02
EPI_ISL_609864	2020-10-10	B.1.177.17	Respiratory Virus Unit, Microbiology Services Colindale, Public Health England	Respiratory Virus Unit, Microbiology Services Colindale, Public Health England	PHE Covid Sequencing Team	2020-11-02
EPI_ISL_609865	2020-10-10	B.1.177.17	Respiratory Virus Unit, Microbiology Services Colindale, Public Health England	Respiratory Virus Unit, Microbiology Services Colindale, Public Health England	PHE Covid Sequencing Team	2020-11-02
EPI_ISL_609866	2020-10-10	B.1.177.17	Respiratory Virus Unit, Microbiology Services Colindale, Public Health England	Respiratory Virus Unit, Microbiology Services Colindale, Public Health England	PHE Covid Sequencing Team	2020-11-02
EPI_ISL_609867	2020-10-10	B.1.177.17	Respiratory Virus Unit, Microbiology Services Colindale, Public Health England	Respiratory Virus Unit, Microbiology Services Colindale, Public Health England	PHE Covid Sequencing Team	2020-11-02
EPI_ISL_609868	2020-10-10	B.1.177.17	Respiratory Virus Unit, Microbiology Services Colindale, Public Health England	Respiratory Virus Unit, Microbiology Services Colindale, Public Health England	PHE Covid Sequencing Team	2020-11-02
EPI_ISL_609869	2020-10-09	B.1.177.17	Respiratory Virus Unit, Microbiology Services Colindale, Public Health England	Respiratory Virus Unit, Microbiology Services Colindale, Public Health England	PHE Covid Sequencing Team	2020-11-02
EPI_ISL_609870	2020-10-10	B.1.177.17	Respiratory Virus Unit, Microbiology Services Colindale, Public Health England	Respiratory Virus Unit, Microbiology Services Colindale, Public Health England	PHE Covid Sequencing Team	2020-11-02
EPI_ISL_609871	2020-10-09	B.1.177.17	Respiratory Virus Unit, Microbiology Services Colindale, Public Health England	Respiratory Virus Unit, Microbiology Services Colindale, Public Health England	PHE Covid Sequencing Team	2020-11-02
EPI_ISL_609872	2020-10-09	B.1.177.17	Respiratory Virus Unit, Microbiology Services Colindale, Public Health England	Respiratory Virus Unit, Microbiology Services Colindale, Public Health England	PHE Covid Sequencing Team	2020-11-02
EPI_ISL_609873	2020-10-10	B.1.177.17	Respiratory Virus Unit, Microbiology Services Colindale, Public Health England	Respiratory Virus Unit, Microbiology Services Colindale, Public Health England	PHE Covid Sequencing Team	2020-11-02
EPI_ISL_609874	2020-10-09	B.1.177.17	Respiratory Virus Unit, Microbiology Services Colindale, Public Health England	Respiratory Virus Unit, Microbiology Services Colindale, Public Health England	PHE Covid Sequencing Team	2020-11-02
EPI_ISL_609875	2020-10-10	B.1.177.17	Respiratory Virus Unit, Microbiology Services Colindale, Public Health England	Respiratory Virus Unit, Microbiology Services Colindale, Public Health England	PHE Covid Sequencing Team	2020-11-02
EPI_ISL_609876	2020-10-10	B.1.177.17	Respiratory Virus Unit, Microbiology Services Colindale, Public Health England	Respiratory Virus Unit, Microbiology Services Colindale, Public Health England	PHE Covid Sequencing Team	2020-11-02
EPI_ISL_609877	2020-10-10	B.1.177	Respiratory Virus Unit, Microbiology Services Colindale, Public Health England	Respiratory Virus Unit, Microbiology Services Colindale, Public Health England	PHE Covid Sequencing Team	2020-11-02
EPI_ISL_609878	2020-10-10	B.1.177.17	Respiratory Virus Unit, Microbiology Services Colindale, Public Health England	Respiratory Virus Unit, Microbiology Services Colindale, Public Health England	PHE Covid Sequencing Team	2020-11-02
EPI_ISL_609879	2020-10-10	B.1.177.17	Respiratory Virus Unit, Microbiology Services Colindale, Public Health England	Respiratory Virus Unit, Microbiology Services Colindale, Public Health England	PHE Covid Sequencing Team	2020-11-02
EPI_ISL_609880	2020-10-10	B.1.177.17	Respiratory Virus Unit, Microbiology Services Colindale, Public Health England	Respiratory Virus Unit, Microbiology Services Colindale, Public Health England	PHE Covid Sequencing Team	2020-11-02
EPI_ISL_609881	2020-10-08	AA.1	Respiratory Virus Unit, Microbiology Services Colindale, Public Health England	Respiratory Virus Unit, Microbiology Services Colindale, Public Health England	PHE Covid Sequencing Team	2020-11-02
EPI_ISL_609882	2020-10-09	B.1.177.4	Respiratory Virus Unit, Microbiology Services Colindale, Public Health England	Respiratory Virus Unit, Microbiology Services Colindale, Public Health England	PHE Covid Sequencing Team	2020-11-02
EPI_ISL_609883	2020-10-10	B.1.177	Respiratory Virus Unit, Microbiology Services Colindale, Public Health England	Respiratory Virus Unit, Microbiology Services Colindale, Public Health England	PHE Covid Sequencing Team	2020-11-02
EPI_ISL_609884	2020-10-09	B.1.177	Respiratory Virus Unit, Microbiology Services Colindale, Public Health England	Respiratory Virus Unit, Microbiology Services Colindale, Public Health England	PHE Covid Sequencing Team	2020-11-02
EPI_ISL_603199	2020-10-11	B.1.160	Respiratory Virus Unit, Microbiology Services Colindale, Public Health England	Respiratory Virus Unit, Microbiology Services Colindale, Public Health England	PHE Covid Sequencing Team	2020-10-30
EPI_ISL_603200	2020-10-12	B.1.1.196	Respiratory Virus Unit, Microbiology Services Colindale, Public Health England	Respiratory Virus Unit, Microbiology Services Colindale, Public Health England	PHE Covid Sequencing Team	2020-10-30
EPI_ISL_603201	2020-10-09	B.1.221	Respiratory Virus Unit, Microbiology Services Colindale, Public Health England	Respiratory Virus Unit, Microbiology Services Colindale, Public Health England	PHE Covid Sequencing Team	2020-10-30
EPI_ISL_603202	2020-10-12	B.1.258	Respiratory Virus Unit, Microbiology Services Colindale, Public Health England	Respiratory Virus Unit, Microbiology Services Colindale, Public Health England	PHE Covid Sequencing Team	2020-10-30
EPI_ISL_603203	2020-10-12	B.1.221	Respiratory Virus Unit, Microbiology Services Colindale, Public Health England	Respiratory Virus Unit, Microbiology Services Colindale, Public Health England	PHE Covid Sequencing Team	2020-10-30
EPI_ISL_609885	2020-10-12	B.1.1.277	Respiratory Virus Unit, Microbiology Services Colindale, Public Health England	Respiratory Virus Unit, Microbiology Services Colindale, Public Health England	PHE Covid Sequencing Team	2020-11-02
EPI_ISL_609886	2020-10-12	B.1.1.277	Respiratory Virus Unit, Microbiology Services Colindale, Public Health England	Respiratory Virus Unit, Microbiology Services Colindale, Public Health England	PHE Covid Sequencing Team	2020-11-02
EPI_ISL_609887	2020-10-12	B.1.1.277	Respiratory Virus Unit, Microbiology Services Colindale, Public Health England	Respiratory Virus Unit, Microbiology Services Colindale, Public Health England	PHE Covid Sequencing Team	2020-11-02
EPI_ISL_609888	2020-10-12	B.1.1.277	Respiratory Virus Unit, Microbiology Services Colindale, Public Health England	Respiratory Virus Unit, Microbiology Services Colindale, Public Health England	PHE Covid Sequencing Team	2020-11-02
EPI_ISL_603204	2020-10-12	B.1.1	Respiratory Virus Unit, Microbiology Services Colindale, Public Health England	Respiratory Virus Unit, Microbiology Services Colindale, Public Health England	PHE Covid Sequencing Team	2020-10-30
EPI_ISL_603205	2020-10-13	B.1.177	Respiratory Virus Unit, Microbiology Services Colindale, Public Health England	Respiratory Virus Unit, Microbiology Services Colindale, Public Health England	PHE Covid Sequencing Team	2020-10-30
EPI_ISL_609889	2020-10-12	B.1.1.1	Respiratory Virus Unit, Microbiology Services Colindale, Public Health England	Respiratory Virus Unit, Microbiology Services Colindale, Public Health England	PHE Covid Sequencing Team	2020-11-02
EPI_ISL_603206	2020-10-12	B.1.160	Respiratory Virus Unit, Microbiology Services Colindale, Public Health England	Respiratory Virus Unit, Microbiology Services Colindale, Public Health England	PHE Covid Sequencing Team	2020-10-30
EPI_ISL_609890	2020-10-13	B	Respiratory Virus Unit, Microbiology Services Colindale, Public Health England	Respiratory Virus Unit, Microbiology Services Colindale, Public Health England	PHE Covid Sequencing Team	2020-11-02
EPI_ISL_622844	2020-10-13	B.1.1.196	Respiratory Virus Unit, Microbiology Services Colindale, Public Health England	Respiratory Virus Unit, Microbiology Services Colindale, Public Health England	PHE Covid Sequencing Team	2020-11-06
EPI_ISL_622845	2020-10-13	B.1.258	Respiratory Virus Unit, Microbiology Services Colindale, Public Health England	Respiratory Virus Unit, Microbiology Services Colindale, Public Health England	PHE Covid Sequencing Team	2020-11-06
EPI_ISL_622846	2020-10-09	B.1.221	Respiratory Virus Unit, Microbiology Services Colindale, Public Health England	Respiratory Virus Unit, Microbiology Services Colindale, Public Health England	PHE Covid Sequencing Team	2020-11-06
EPI_ISL_622847	2020-10-13	B.1.221	Respiratory Virus Unit, Microbiology Services Colindale, Public Health England	Respiratory Virus Unit, Microbiology Services Colindale, Public Health England	PHE Covid Sequencing Team	2020-11-06
EPI_ISL_825492	2020-10-13	B.1.36.17	Respiratory Virus Unit, National Infection Service, Public Health England	COVID-19 Genomics UK (COG-UK) Consortium	PHE Covid Sequencing Team	2021-01-15
EPI_ISL_593804	2020-09-30	B.1.177	Respiratory Virus Unit, Microbiology Services Colindale, Public Health England	Respiratory Virus Unit, Microbiology Services Colindale, Public Health England	PHE Covid Sequencing Team	2020-10-23
EPI_ISL_593805	2020-09-05	B.1.177	Respiratory Virus Unit, Microbiology Services Colindale, Public Health England	Respiratory Virus Unit, Microbiology Services Colindale, Public Health England	PHE Covid Sequencing Team	2020-10-23
EPI_ISL_593810	2020-10-04	B.1.177	Respiratory Virus Unit, Microbiology Services Colindale, Public Health England	Respiratory Virus Unit, Microbiology Services Colindale, Public Health England	PHE Covid Sequencing Team	2020-10-23
EPI_ISL_593824	2020-09-19	B.1.177	Respiratory Virus Unit, Microbiology Services Colindale, Public Health England	Respiratory Virus Unit, Microbiology Services Colindale, Public Health England	PHE Covid Sequencing Team	2020-10-23
EPI_ISL_593825	2020-09-19	B.1.177	Respiratory Virus Unit, Microbiology Services Colindale, Public Health England	Respiratory Virus Unit, Microbiology Services Colindale, Public Health England	PHE Covid Sequencing Team	2020-10-23
EPI_ISL_584061	2020-09-20	B.1.177	Respiratory Virus Unit, Microbiology Services Colindale, Public Health England	Respiratory Virus Unit, Microbiology Services Colindale, Public Health England	PHE Covid Sequencing Team	2020-10-19
EPI_ISL_584066	2020-09-28	B.1.177	Respiratory Virus Unit, Microbiology Services Colindale, Public Health England	Respiratory Virus Unit, Microbiology Services Colindale, Public Health England	PHE Covid Sequencing Team	2020-10-19
EPI_ISL_593829	2020-09-17	B.1.177	Respiratory Virus Unit, Microbiology Services Colindale, Public Health England	Respiratory Virus Unit, Microbiology Services Colindale, Public Health England	PHE Covid Sequencing Team	2020-10-23
EPI_ISL_593831	2020-09-17	Z.1	Respiratory Virus Unit, Microbiology Services Colindale, Public Health England	Respiratory Virus Unit, Microbiology Services Colindale, Public Health England	PHE Covid Sequencing Team	2020-10-23
EPI_ISL_593834	2020-09-16	B.1.177	Respiratory Virus Unit, Microbiology Services Colindale, Public Health England	Respiratory Virus Unit, Microbiology Services Colindale, Public Health England	PHE Covid Sequencing Team	2020-10-23
EPI_ISL_593837	2020-09-08	B.1.177	Respiratory Virus Unit, Microbiology Services Colindale, Public Health England	Respiratory Virus Unit, Microbiology Services Colindale, Public Health England	PHE Covid Sequencing Team	2020-10-23
EPI_ISL_593843	2020-09-11	B.1.177	Respiratory Virus Unit, Microbiology Services Colindale, Public Health England	Respiratory Virus Unit, Microbiology Services Colindale, Public Health England	PHE Covid Sequencing Team	2020-10-23
EPI_ISL_593846	2020-09-11	B.1.177	Respiratory Virus Unit, Microbiology Services Colindale, Public Health England	Respiratory Virus Unit, Microbiology Services Colindale, Public Health England	PHE Covid Sequencing Team	2020-10-23
EPI_ISL_593848	2020-09-15	B.1.177	Respiratory Virus Unit, Microbiology Services Colindale, Public Health England	Respiratory Virus Unit, Microbiology Services Colindale, Public Health England	PHE Covid Sequencing Team	2020-10-23
EPI_ISL_593850	2020-09-16	B.1.177	Respiratory Virus Unit, Microbiology Services Colindale, Public Health England	Respiratory Virus Unit, Microbiology Services Colindale, Public Health England	PHE Covid Sequencing Team	2020-10-23
EPI_ISL_593854	2020-09-18	B.1.177	Respiratory Virus Unit, Microbiology Services Colindale, Public Health England	Respiratory Virus Unit, Microbiology Services Colindale, Public Health England	PHE Covid Sequencing Team	2020-10-23
EPI_ISL_609891	2020-10-13	B.1.177.7	Respiratory Virus Unit, Microbiology Services Colindale, Public Health England	Respiratory Virus Unit, Microbiology Services Colindale, Public Health England	PHE Covid Sequencing Team	2020-11-02
EPI_ISL_609892	2020-10-14	B.1.177.17	Respiratory Virus Unit, Microbiology Services Colindale, Public Health England	Respiratory Virus Unit, Microbiology Services Colindale, Public Health England	PHE Covid Sequencing Team	2020-11-02
EPI_ISL_609893	2020-10-13	B.1.1	Respiratory Virus Unit, Microbiology Services Colindale, Public Health England	Respiratory Virus Unit, Microbiology Services Colindale, Public Health England	PHE Covid Sequencing Team	2020-11-02
EPI_ISL_825496	2020-10-13	B.1.36.17	Respiratory Virus Unit, National Infection Service, Public Health England	COVID-19 Genomics UK (COG-UK) Consortium	PHE Covid Sequencing Team	2021-01-15
EPI_ISL_825580	2020-10-13	B.1.1.37	Respiratory Virus Unit, National Infection Service, Public Health England	COVID-19 Genomics UK (COG-UK) Consortium	PHE Covid Sequencing Team	2021-01-15
EPI_ISL_622848	2020-10-12	B.1.177	Respiratory Virus Unit, Microbiology Services Colindale, Public Health England	Respiratory Virus Unit, Microbiology Services Colindale, Public Health England	PHE Covid Sequencing Team	2020-11-06
EPI_ISL_622849	2020-10-14	B.1.36.17	Respiratory Virus Unit, Microbiology Services Colindale, Public Health England	Respiratory Virus Unit, Microbiology Services Colindale, Public Health England	PHE Covid Sequencing Team	2020-11-06
EPI_ISL_622850	2020-10-14	B.1.177.4	Respiratory Virus Unit, Microbiology Services Colindale, Public Health England	Respiratory Virus Unit, Microbiology Services Colindale, Public Health England	PHE Covid Sequencing Team	2020-11-06
EPI_ISL_622851	2020-10-12	B.1.1.37	Respiratory Virus Unit, Microbiology Services Colindale, Public Health England	Respiratory Virus Unit, Microbiology Services Colindale, Public Health England	PHE Covid Sequencing Team	2020-11-06
EPI_ISL_609894	2020-10-14	B.1.1.37	Respiratory Virus Unit, Microbiology Services Colindale, Public Health England	Respiratory Virus Unit, Microbiology Services Colindale, Public Health England	PHE Covid Sequencing Team	2020-11-02
EPI_ISL_609895	2020-10-14	B.1.1.37	Respiratory Virus Unit, Microbiology Services Colindale, Public Health England	Respiratory Virus Unit, Microbiology Services Colindale, Public Health England	PHE Covid Sequencing Team	2020-11-02
EPI_ISL_609896	2020-10-14	B.1.1	Respiratory Virus Unit, Microbiology Services Colindale, Public Health England	Respiratory Virus Unit, Microbiology Services Colindale, Public Health England	PHE Covid Sequencing Team	2020-11-02
EPI_ISL_609897	2020-10-12	B.1.1.311	Respiratory Virus Unit, Microbiology Services Colindale, Public Health England	Respiratory Virus Unit, Microbiology Services Colindale, Public Health England	PHE Covid Sequencing Team	2020-11-02
EPI_ISL_825581	2020-10-14	B.1.36.17	Respiratory Virus Unit, National Infection Service, Public Health England	COVID-19 Genomics UK (COG-UK) Consortium	PHE Covid Sequencing Team	2021-01-15
EPI_ISL_825495	2020-10-14	B.1.36.17	Respiratory Virus Unit, National Infection Service, Public Health England	COVID-19 Genomics UK (COG-UK) Consortium	PHE Covid Sequencing Team	2021-01-15
EPI_ISL_622852	2020-10-14	B.1.258	Respiratory Virus Unit, Microbiology Services Colindale, Public Health England	Respiratory Virus Unit, Microbiology Services Colindale, Public Health England	PHE Covid Sequencing Team	2020-11-06
EPI_ISL_622853	2020-10-14	B.1.1.196	Respiratory Virus Unit, Microbiology Services Colindale, Public Health England	Respiratory Virus Unit, Microbiology Services Colindale, Public Health England	PHE Covid Sequencing Team	2020-11-06
EPI_ISL_622854	2020-10-14	B.1.221	Respiratory Virus Unit, Microbiology Services Colindale, Public Health England	Respiratory Virus Unit, Microbiology Services Colindale, Public Health England	PHE Covid Sequencing Team	2020-11-06
EPI_ISL_622855	2020-10-13	B.1.36.12	Respiratory Virus Unit, Microbiology Services Colindale, Public Health England	Respiratory Virus Unit, Microbiology Services Colindale, Public Health England	PHE Covid Sequencing Team	2020-11-06
EPI_ISL_637115	2020-10-12	B.1.177.57	Respiratory Virus Unit, Microbiology Services Colindale, Public Health England	COVID-19 Genomics UK (COG-UK) Consortium	PHE Covid Sequencing Team	2020-11-16
EPI_ISL_637116	2020-10-12	B.1.177.57	Respiratory Virus Unit, Microbiology Services Colindale, Public Health England	COVID-19 Genomics UK (COG-UK) Consortium	PHE Covid Sequencing Team	2020-11-16
EPI_ISL_613571	2020-10-14	B.1.1.277	Respiratory Virus Unit, Microbiology Services Colindale, Public Health England	Respiratory Virus Unit, Microbiology Services Colindale, Public Health England	PHE Covid Sequencing Team	2020-11-04
EPI_ISL_613572	2020-10-14	B.1.1.277	Respiratory Virus Unit, Microbiology Services Colindale, Public Health England	Respiratory Virus Unit, Microbiology Services Colindale, Public Health England	PHE Covid Sequencing Team	2020-11-04
EPI_ISL_613573	2020-10-14	B.1.1.277	Respiratory Virus Unit, Microbiology Services Colindale, Public Health England	Respiratory Virus Unit, Microbiology Services Colindale, Public Health England	PHE Covid Sequencing Team	2020-11-04
EPI_ISL_613574	2020-10-14	B.1.1.277	Respiratory Virus Unit, Microbiology Services Colindale, Public Health England	Respiratory Virus Unit, Microbiology Services Colindale, Public Health England	PHE Covid Sequencing Team	2020-11-04
EPI_ISL_613575	2020-10-14	B.1.1.277	Respiratory Virus Unit, Microbiology Services Colindale, Public Health England	Respiratory Virus Unit, Microbiology Services Colindale, Public Health England	PHE Covid Sequencing Team	2020-11-04
EPI_ISL_609898	2020-10-14	B.1.1.277	Respiratory Virus Unit, Microbiology Services Colindale, Public Health England	Respiratory Virus Unit, Microbiology Services Colindale, Public Health England	PHE Covid Sequencing Team	2020-11-02
EPI_ISL_666769	2020-10-14	B.1.1.277	Respiratory Virus Unit, Microbiology Services Colindale, Public Health England	COVID-19 Genomics UK (COG-UK) Consortium	PHE Covid Sequencing Team	2020-12-01
EPI_ISL_609899	2020-10-14	B.1.177.7	Respiratory Virus Unit, Microbiology Services Colindale, Public Health England	Respiratory Virus Unit, Microbiology Services Colindale, Public Health England	PHE Covid Sequencing Team	2020-11-02
EPI_ISL_609900	2020-10-15	B.1.160.30	Respiratory Virus Unit, Microbiology Services Colindale, Public Health England	Respiratory Virus Unit, Microbiology Services Colindale, Public Health England	PHE Covid Sequencing Team	2020-11-02
EPI_ISL_609901	2020-10-15	B.1.1.277	Respiratory Virus Unit, Microbiology Services Colindale, Public Health England	Respiratory Virus Unit, Microbiology Services Colindale, Public Health England	PHE Covid Sequencing Team	2020-11-02
EPI_ISL_613576	2020-10-13	B.1.1.279	Respiratory Virus Unit, Microbiology Services Colindale, Public Health England	Respiratory Virus Unit, Microbiology Services Colindale, Public Health England	PHE Covid Sequencing Team	2020-11-04
EPI_ISL_622856	2020-10-14	B.1.177	Respiratory Virus Unit, Microbiology Services Colindale, Public Health England	Respiratory Virus Unit, Microbiology Services Colindale, Public Health England	PHE Covid Sequencing Team	2020-11-06
EPI_ISL_613577	2020-10-15	B	Respiratory Virus Unit, Microbiology Services Colindale, Public Health England	Respiratory Virus Unit, Microbiology Services Colindale, Public Health England	PHE Covid Sequencing Team	2020-11-04
EPI_ISL_613578	2020-10-15	B.1.177.17	Respiratory Virus Unit, Microbiology Services Colindale, Public Health England	Respiratory Virus Unit, Microbiology Services Colindale, Public Health England	PHE Covid Sequencing Team	2020-11-04
EPI_ISL_613579	2020-10-15	B.1.177.17	Respiratory Virus Unit, Microbiology Services Colindale, Public Health England	Respiratory Virus Unit, Microbiology Services Colindale, Public Health England	PHE Covid Sequencing Team	2020-11-04
EPI_ISL_613580	2020-10-15	B.1.177.17	Respiratory Virus Unit, Microbiology Services Colindale, Public Health England	Respiratory Virus Unit, Microbiology Services Colindale, Public Health England	PHE Covid Sequencing Team	2020-11-04
EPI_ISL_613581	2020-10-15	B.1.177.17	Respiratory Virus Unit, Microbiology Services Colindale, Public Health England	Respiratory Virus Unit, Microbiology Services Colindale, Public Health England	PHE Covid Sequencing Team	2020-11-04
EPI_ISL_613565	2020-10-15	B.1.177.17	Respiratory Virus Unit, Microbiology Services Colindale, Public Health England	Respiratory Virus Unit, Microbiology Services Colindale, Public Health England	PHE Covid Sequencing Team	2020-11-04
EPI_ISL_613582	2020-10-15	B.1.177.17	Respiratory Virus Unit, Microbiology Services Colindale, Public Health England	Respiratory Virus Unit, Microbiology Services Colindale, Public Health England	PHE Covid Sequencing Team	2020-11-04
EPI_ISL_613583	2020-10-15	B.1.177.17	Respiratory Virus Unit, Microbiology Services Colindale, Public Health England	Respiratory Virus Unit, Microbiology Services Colindale, Public Health England	PHE Covid Sequencing Team	2020-11-04
EPI_ISL_613584	2020-10-15	B.1.177.17	Respiratory Virus Unit, Microbiology Services Colindale, Public Health England	Respiratory Virus Unit, Microbiology Services Colindale, Public Health England	PHE Covid Sequencing Team	2020-11-04
EPI_ISL_613585	2020-10-15	B.1.177.17	Respiratory Virus Unit, Microbiology Services Colindale, Public Health England	Respiratory Virus Unit, Microbiology Services Colindale, Public Health England	PHE Covid Sequencing Team	2020-11-04
EPI_ISL_613586	2020-10-15	B.1.177.17	Respiratory Virus Unit, Microbiology Services Colindale, Public Health England	Respiratory Virus Unit, Microbiology Services Colindale, Public Health England	PHE Covid Sequencing Team	2020-11-04
EPI_ISL_613587	2020-10-09	B.1.177.17	Respiratory Virus Unit, Microbiology Services Colindale, Public Health England	Respiratory Virus Unit, Microbiology Services Colindale, Public Health England	PHE Covid Sequencing Team	2020-11-04
EPI_ISL_613588	2020-10-09	B.1.177.17	Respiratory Virus Unit, Microbiology Services Colindale, Public Health England	Respiratory Virus Unit, Microbiology Services Colindale, Public Health England	PHE Covid Sequencing Team	2020-11-04
EPI_ISL_613589	2020-10-09	B.1.177.17	Respiratory Virus Unit, Microbiology Services Colindale, Public Health England	Respiratory Virus Unit, Microbiology Services Colindale, Public Health England	PHE Covid Sequencing Team	2020-11-04
EPI_ISL_613590	2020-10-13	B.1.1.307	Respiratory Virus Unit, Microbiology Services Colindale, Public Health England	Respiratory Virus Unit, Microbiology Services Colindale, Public Health England	PHE Covid Sequencing Team	2020-11-04
EPI_ISL_837078	2020-10-15	W.3	Respiratory Virus Unit, National Infection Service, Public Health England	COVID-19 Genomics UK (COG-UK) Consortium	PHE Covid Sequencing Team	2021-01-18
EPI_ISL_825582	2020-10-14	B.1.1.1	Respiratory Virus Unit, National Infection Service, Public Health England	COVID-19 Genomics UK (COG-UK) Consortium	PHE Covid Sequencing Team	2021-01-15
EPI_ISL_649808	2020-10-15	B.1.1.37	Respiratory Virus Unit, Microbiology Services Colindale, Public Health England	COVID-19 Genomics UK (COG-UK) Consortium	PHE Covid Sequencing Team	2020-11-23
EPI_ISL_649809	2020-10-15	B.1.1.37	Respiratory Virus Unit, Microbiology Services Colindale, Public Health England	COVID-19 Genomics UK (COG-UK) Consortium	PHE Covid Sequencing Team	2020-11-23
EPI_ISL_603207	2020-10-15	B.1.160	Respiratory Virus Unit, Microbiology Services Colindale, Public Health England	Respiratory Virus Unit, Microbiology Services Colindale, Public Health England	PHE Covid Sequencing Team	2020-10-30
EPI_ISL_603208	2020-10-14	B.1.160	Respiratory Virus Unit, Microbiology Services Colindale, Public Health England	Respiratory Virus Unit, Microbiology Services Colindale, Public Health England	PHE Covid Sequencing Team	2020-10-30
EPI_ISL_603209	2020-10-14	B.1.160	Respiratory Virus Unit, Microbiology Services Colindale, Public Health England	Respiratory Virus Unit, Microbiology Services Colindale, Public Health England	PHE Covid Sequencing Team	2020-10-30
EPI_ISL_603210	2020-10-14	B.1.160	Respiratory Virus Unit, Microbiology Services Colindale, Public Health England	Respiratory Virus Unit, Microbiology Services Colindale, Public Health England	PHE Covid Sequencing Team	2020-10-30
EPI_ISL_603211	2020-10-15	B.1.160	Respiratory Virus Unit, Microbiology Services Colindale, Public Health England	Respiratory Virus Unit, Microbiology Services Colindale, Public Health England	PHE Covid Sequencing Team	2020-10-30
EPI_ISL_603212	2020-10-09	B.1.221	Respiratory Virus Unit, Microbiology Services Colindale, Public Health England	Respiratory Virus Unit, Microbiology Services Colindale, Public Health England	PHE Covid Sequencing Team	2020-10-30
EPI_ISL_603213	2020-10-15	B.1.1.196	Respiratory Virus Unit, Microbiology Services Colindale, Public Health England	Respiratory Virus Unit, Microbiology Services Colindale, Public Health England	PHE Covid Sequencing Team	2020-10-30
EPI_ISL_603214	2020-10-15	B.1.221	Respiratory Virus Unit, Microbiology Services Colindale, Public Health England	Respiratory Virus Unit, Microbiology Services Colindale, Public Health England	PHE Covid Sequencing Team	2020-10-30
EPI_ISL_613591	2020-10-15	B.1.1.196	Respiratory Virus Unit, Microbiology Services Colindale, Public Health England	Respiratory Virus Unit, Microbiology Services Colindale, Public Health England	PHE Covid Sequencing Team	2020-11-04
EPI_ISL_613592	2020-10-15	B.1.1.196	Respiratory Virus Unit, Microbiology Services Colindale, Public Health England	Respiratory Virus Unit, Microbiology Services Colindale, Public Health England	PHE Covid Sequencing Team	2020-11-04
EPI_ISL_613593	2020-10-15	B.1.1.196	Respiratory Virus Unit, Microbiology Services Colindale, Public Health England	Respiratory Virus Unit, Microbiology Services Colindale, Public Health England	PHE Covid Sequencing Team	2020-11-04
EPI_ISL_613594	2020-10-15	B.1.1.196	Respiratory Virus Unit, Microbiology Services Colindale, Public Health England	Respiratory Virus Unit, Microbiology Services Colindale, Public Health England	PHE Covid Sequencing Team	2020-11-04
EPI_ISL_613595	2020-10-15	B.1.1.196	Respiratory Virus Unit, Microbiology Services Colindale, Public Health England	Respiratory Virus Unit, Microbiology Services Colindale, Public Health England	PHE Covid Sequencing Team	2020-11-04
EPI_ISL_613596	2020-10-15	B.1.1.196	Respiratory Virus Unit, Microbiology Services Colindale, Public Health England	Respiratory Virus Unit, Microbiology Services Colindale, Public Health England	PHE Covid Sequencing Team	2020-11-04
EPI_ISL_613597	2020-10-15	B.1.1.196	Respiratory Virus Unit, Microbiology Services Colindale, Public Health England	Respiratory Virus Unit, Microbiology Services Colindale, Public Health England	PHE Covid Sequencing Team	2020-11-04
EPI_ISL_613598	2020-10-15	B.1.1.277	Respiratory Virus Unit, Microbiology Services Colindale, Public Health England	Respiratory Virus Unit, Microbiology Services Colindale, Public Health England	PHE Covid Sequencing Team	2020-11-04
EPI_ISL_622857	2020-10-16	B.1.177	Respiratory Virus Unit, Microbiology Services Colindale, Public Health England	Respiratory Virus Unit, Microbiology Services Colindale, Public Health England	PHE Covid Sequencing Team	2020-11-06
EPI_ISL_622858	2020-10-15	B.1.177	Respiratory Virus Unit, Microbiology Services Colindale, Public Health England	Respiratory Virus Unit, Microbiology Services Colindale, Public Health England	PHE Covid Sequencing Team	2020-11-06
EPI_ISL_613957	2020-10-14	Z.1	Respiratory Virus Unit, Microbiology Services Colindale, Public Health England	Respiratory Virus Unit, Microbiology Services Colindale, Public Health England	PHE Covid Sequencing Team	2020-11-04
EPI_ISL_613599	2020-10-14	B.1.177	Respiratory Virus Unit, Microbiology Services Colindale, Public Health England	Respiratory Virus Unit, Microbiology Services Colindale, Public Health England	PHE Covid Sequencing Team	2020-11-04
EPI_ISL_613600	2020-10-16	B.1.177	Respiratory Virus Unit, Microbiology Services Colindale, Public Health England	Respiratory Virus Unit, Microbiology Services Colindale, Public Health England	PHE Covid Sequencing Team	2020-11-04
EPI_ISL_622859	2020-10-14	B.1.258	Respiratory Virus Unit, Microbiology Services Colindale, Public Health England	Respiratory Virus Unit, Microbiology Services Colindale, Public Health England	PHE Covid Sequencing Team	2020-11-06
EPI_ISL_613601	2020-10-16	B.1.177.18	Respiratory Virus Unit, Microbiology Services Colindale, Public Health England	Respiratory Virus Unit, Microbiology Services Colindale, Public Health England	PHE Covid Sequencing Team	2020-11-04
EPI_ISL_613602	2020-10-16	B.1.177.18	Respiratory Virus Unit, Microbiology Services Colindale, Public Health England	Respiratory Virus Unit, Microbiology Services Colindale, Public Health England	PHE Covid Sequencing Team	2020-11-04
EPI_ISL_613603	2020-10-16	B.1.177.18	Respiratory Virus Unit, Microbiology Services Colindale, Public Health England	Respiratory Virus Unit, Microbiology Services Colindale, Public Health England	PHE Covid Sequencing Team	2020-11-04
EPI_ISL_613604	2020-10-16	B.1.177.18	Respiratory Virus Unit, Microbiology Services Colindale, Public Health England	Respiratory Virus Unit, Microbiology Services Colindale, Public Health England	PHE Covid Sequencing Team	2020-11-04
EPI_ISL_613605	2020-10-16	B.1.177.18	Respiratory Virus Unit, Microbiology Services Colindale, Public Health England	Respiratory Virus Unit, Microbiology Services Colindale, Public Health England	PHE Covid Sequencing Team	2020-11-04
EPI_ISL_613606	2020-10-16	B.1.177.18	Respiratory Virus Unit, Microbiology Services Colindale, Public Health England	Respiratory Virus Unit, Microbiology Services Colindale, Public Health England	PHE Covid Sequencing Team	2020-11-04
EPI_ISL_613607	2020-10-16	B.1.177.18	Respiratory Virus Unit, Microbiology Services Colindale, Public Health England	Respiratory Virus Unit, Microbiology Services Colindale, Public Health England	PHE Covid Sequencing Team	2020-11-04
EPI_ISL_613608	2020-10-16	B.1.177.18	Respiratory Virus Unit, Microbiology Services Colindale, Public Health England	Respiratory Virus Unit, Microbiology Services Colindale, Public Health England	PHE Covid Sequencing Team	2020-11-04
EPI_ISL_613609	2020-10-16	B.1.177.18	Respiratory Virus Unit, Microbiology Services Colindale, Public Health England	Respiratory Virus Unit, Microbiology Services Colindale, Public Health England	PHE Covid Sequencing Team	2020-11-04
EPI_ISL_613610	2020-10-16	B.1.177.18	Respiratory Virus Unit, Microbiology Services Colindale, Public Health England	Respiratory Virus Unit, Microbiology Services Colindale, Public Health England	PHE Covid Sequencing Team	2020-11-04
EPI_ISL_613611	2020-10-16	B.1.177.18	Respiratory Virus Unit, Microbiology Services Colindale, Public Health England	Respiratory Virus Unit, Microbiology Services Colindale, Public Health England	PHE Covid Sequencing Team	2020-11-04
EPI_ISL_622860	2020-10-16	B.1.177	Respiratory Virus Unit, Microbiology Services Colindale, Public Health England	Respiratory Virus Unit, Microbiology Services Colindale, Public Health England	PHE Covid Sequencing Team	2020-11-06
EPI_ISL_622861	2020-10-16	B.1.177	Respiratory Virus Unit, Microbiology Services Colindale, Public Health England	Respiratory Virus Unit, Microbiology Services Colindale, Public Health England	PHE Covid Sequencing Team	2020-11-06
EPI_ISL_613612	2020-10-14	B.1.1.37	Respiratory Virus Unit, Microbiology Services Colindale, Public Health England	Respiratory Virus Unit, Microbiology Services Colindale, Public Health England	PHE Covid Sequencing Team	2020-11-04
EPI_ISL_613613	2020-10-14	B.1.367	Respiratory Virus Unit, Microbiology Services Colindale, Public Health England	Respiratory Virus Unit, Microbiology Services Colindale, Public Health England	PHE Covid Sequencing Team	2020-11-04
EPI_ISL_613614	2020-10-14	B.1.367	Respiratory Virus Unit, Microbiology Services Colindale, Public Health England	Respiratory Virus Unit, Microbiology Services Colindale, Public Health England	PHE Covid Sequencing Team	2020-11-04
EPI_ISL_622862	2020-10-17	B	Respiratory Virus Unit, Microbiology Services Colindale, Public Health England	Respiratory Virus Unit, Microbiology Services Colindale, Public Health England	PHE Covid Sequencing Team	2020-11-06
EPI_ISL_622863	2020-10-16	B.1.1.279	Respiratory Virus Unit, Microbiology Services Colindale, Public Health England	Respiratory Virus Unit, Microbiology Services Colindale, Public Health England	PHE Covid Sequencing Team	2020-11-06
EPI_ISL_622864	2020-10-16	B.1.1.279	Respiratory Virus Unit, Microbiology Services Colindale, Public Health England	Respiratory Virus Unit, Microbiology Services Colindale, Public Health England	PHE Covid Sequencing Team	2020-11-06
EPI_ISL_622865	2020-10-16	B.1.1.279	Respiratory Virus Unit, Microbiology Services Colindale, Public Health England	Respiratory Virus Unit, Microbiology Services Colindale, Public Health England	PHE Covid Sequencing Team	2020-11-06
EPI_ISL_622866	2020-10-16	B.1.1.279	Respiratory Virus Unit, Microbiology Services Colindale, Public Health England	Respiratory Virus Unit, Microbiology Services Colindale, Public Health England	PHE Covid Sequencing Team	2020-11-06
EPI_ISL_622867	2020-10-16	B.1.1.279	Respiratory Virus Unit, Microbiology Services Colindale, Public Health England	Respiratory Virus Unit, Microbiology Services Colindale, Public Health England	PHE Covid Sequencing Team	2020-11-06
EPI_ISL_613615	2020-10-16	B.1.177.18	Respiratory Virus Unit, Microbiology Services Colindale, Public Health England	Respiratory Virus Unit, Microbiology Services Colindale, Public Health England	PHE Covid Sequencing Team	2020-11-04
EPI_ISL_613616	2020-10-16	B.1.177.18	Respiratory Virus Unit, Microbiology Services Colindale, Public Health England	Respiratory Virus Unit, Microbiology Services Colindale, Public Health England	PHE Covid Sequencing Team	2020-11-04
EPI_ISL_613617	2020-10-16	B.1.177.18	Respiratory Virus Unit, Microbiology Services Colindale, Public Health England	Respiratory Virus Unit, Microbiology Services Colindale, Public Health England	PHE Covid Sequencing Team	2020-11-04
EPI_ISL_613618	2020-10-16	B.1.177.18	Respiratory Virus Unit, Microbiology Services Colindale, Public Health England	Respiratory Virus Unit, Microbiology Services Colindale, Public Health England	PHE Covid Sequencing Team	2020-11-04
EPI_ISL_613619	2020-10-16	B.1.177.18	Respiratory Virus Unit, Microbiology Services Colindale, Public Health England	Respiratory Virus Unit, Microbiology Services Colindale, Public Health England	PHE Covid Sequencing Team	2020-11-04
EPI_ISL_613620	2020-10-16	B.1.177.18	Respiratory Virus Unit, Microbiology Services Colindale, Public Health England	Respiratory Virus Unit, Microbiology Services Colindale, Public Health England	PHE Covid Sequencing Team	2020-11-04
EPI_ISL_613621	2020-10-16	B.1.177.18	Respiratory Virus Unit, Microbiology Services Colindale, Public Health England	Respiratory Virus Unit, Microbiology Services Colindale, Public Health England	PHE Covid Sequencing Team	2020-11-04
EPI_ISL_613622	2020-10-16	B.1.177.18	Respiratory Virus Unit, Microbiology Services Colindale, Public Health England	Respiratory Virus Unit, Microbiology Services Colindale, Public Health England	PHE Covid Sequencing Team	2020-11-04
EPI_ISL_613569	2020-10-16	B.1.177	Respiratory Virus Unit, Microbiology Services Colindale, Public Health England	Respiratory Virus Unit, Microbiology Services Colindale, Public Health England	PHE Covid Sequencing Team	2020-11-04
EPI_ISL_622868	2020-10-16	B.1.177.20	Respiratory Virus Unit, Microbiology Services Colindale, Public Health England	Respiratory Virus Unit, Microbiology Services Colindale, Public Health England	PHE Covid Sequencing Team	2020-11-06
EPI_ISL_613623	2020-10-16	B.1.177.20	Respiratory Virus Unit, Microbiology Services Colindale, Public Health England	Respiratory Virus Unit, Microbiology Services Colindale, Public Health England	PHE Covid Sequencing Team	2020-11-04
EPI_ISL_622869	2020-10-16	B.1.1.279	Respiratory Virus Unit, Microbiology Services Colindale, Public Health England	Respiratory Virus Unit, Microbiology Services Colindale, Public Health England	PHE Covid Sequencing Team	2020-11-06
EPI_ISL_622870	2020-10-15	B.1.1.279	Respiratory Virus Unit, Microbiology Services Colindale, Public Health England	Respiratory Virus Unit, Microbiology Services Colindale, Public Health England	PHE Covid Sequencing Team	2020-11-06
EPI_ISL_668444	2020-10-16	B.1.177	Respiratory Virus Unit, Microbiology Services Colindale, Public Health England	COVID-19 Genomics UK (COG-UK) Consortium	PHE Covid Sequencing Team	2020-12-02
EPI_ISL_660742	2020-10-16	B.1.177	Respiratory Virus Unit, Microbiology Services Colindale, Public Health England	COVID-19 Genomics UK (COG-UK) Consortium	PHE Covid Sequencing Team	2020-11-27
EPI_ISL_613624	2020-10-16	B.1.177.69	Respiratory Virus Unit, Microbiology Services Colindale, Public Health England	Respiratory Virus Unit, Microbiology Services Colindale, Public Health England	PHE Covid Sequencing Team	2020-11-04
EPI_ISL_593998	2020-10-16	B.1.523	Respiratory Virus Unit, Microbiology Services Colindale, Public Health England	Respiratory Virus Unit, Microbiology Services Colindale, Public Health England	PHE Covid Sequencing Team	2020-10-23
EPI_ISL_613625	2020-10-16	B.1.177.69	Respiratory Virus Unit, Microbiology Services Colindale, Public Health England	Respiratory Virus Unit, Microbiology Services Colindale, Public Health England	PHE Covid Sequencing Team	2020-11-04
EPI_ISL_622871	2020-10-17	B.1.160	Respiratory Virus Unit, Microbiology Services Colindale, Public Health England	Respiratory Virus Unit, Microbiology Services Colindale, Public Health England	PHE Covid Sequencing Team	2020-11-06
EPI_ISL_622872	2020-10-09	B.1.221	Respiratory Virus Unit, Microbiology Services Colindale, Public Health England	Respiratory Virus Unit, Microbiology Services Colindale, Public Health England	PHE Covid Sequencing Team	2020-11-06
EPI_ISL_622873	2020-10-16	B.1.221	Respiratory Virus Unit, Microbiology Services Colindale, Public Health England	Respiratory Virus Unit, Microbiology Services Colindale, Public Health England	PHE Covid Sequencing Team	2020-11-06
EPI_ISL_622874	2020-10-16	B.1.221	Respiratory Virus Unit, Microbiology Services Colindale, Public Health England	Respiratory Virus Unit, Microbiology Services Colindale, Public Health England	PHE Covid Sequencing Team	2020-11-06
EPI_ISL_622875	2020-10-16	B.1.221	Respiratory Virus Unit, Microbiology Services Colindale, Public Health England	Respiratory Virus Unit, Microbiology Services Colindale, Public Health England	PHE Covid Sequencing Team	2020-11-06
EPI_ISL_622876	2020-10-16	B.1.221	Respiratory Virus Unit, Microbiology Services Colindale, Public Health England	Respiratory Virus Unit, Microbiology Services Colindale, Public Health England	PHE Covid Sequencing Team	2020-11-06
EPI_ISL_622877	2020-10-16	B.1.160	Respiratory Virus Unit, Microbiology Services Colindale, Public Health England	Respiratory Virus Unit, Microbiology Services Colindale, Public Health England	PHE Covid Sequencing Team	2020-11-06
EPI_ISL_649810	2020-10-16	B.1.160	Respiratory Virus Unit, Microbiology Services Colindale, Public Health England	COVID-19 Genomics UK (COG-UK) Consortium	PHE Covid Sequencing Team	2020-11-23
EPI_ISL_649811	2020-10-15	B.1.160.7	Respiratory Virus Unit, Microbiology Services Colindale, Public Health England	COVID-19 Genomics UK (COG-UK) Consortium	PHE Covid Sequencing Team	2020-11-23
EPI_ISL_613626	2020-10-15	B.1.177.58	Respiratory Virus Unit, Microbiology Services Colindale, Public Health England	Respiratory Virus Unit, Microbiology Services Colindale, Public Health England	PHE Covid Sequencing Team	2020-11-04
EPI_ISL_613627	2020-10-16	B.1.177	Respiratory Virus Unit, Microbiology Services Colindale, Public Health England	Respiratory Virus Unit, Microbiology Services Colindale, Public Health England	PHE Covid Sequencing Team	2020-11-04
EPI_ISL_613568	2020-10-17	B.1.160	Respiratory Virus Unit, Microbiology Services Colindale, Public Health England	Respiratory Virus Unit, Microbiology Services Colindale, Public Health England	PHE Covid Sequencing Team	2020-11-04
EPI_ISL_613628	2020-10-17	B.1.160	Respiratory Virus Unit, Microbiology Services Colindale, Public Health England	Respiratory Virus Unit, Microbiology Services Colindale, Public Health England	PHE Covid Sequencing Team	2020-11-04
EPI_ISL_613629	2020-10-16	B.1.160	Respiratory Virus Unit, Microbiology Services Colindale, Public Health England	Respiratory Virus Unit, Microbiology Services Colindale, Public Health England	PHE Covid Sequencing Team	2020-11-04
EPI_ISL_613630	2020-10-17	B.1.160	Respiratory Virus Unit, Microbiology Services Colindale, Public Health England	Respiratory Virus Unit, Microbiology Services Colindale, Public Health England	PHE Covid Sequencing Team	2020-11-04
EPI_ISL_660743	2020-10-18	B.1.160	Respiratory Virus Unit, Microbiology Services Colindale, Public Health England	COVID-19 Genomics UK (COG-UK) Consortium	PHE Covid Sequencing Team	2020-11-27
EPI_ISL_660744	2020-10-18	B.1.160	Respiratory Virus Unit, Microbiology Services Colindale, Public Health England	COVID-19 Genomics UK (COG-UK) Consortium	PHE Covid Sequencing Team	2020-11-27
EPI_ISL_660745	2020-10-18	B.1.36.17	Respiratory Virus Unit, Microbiology Services Colindale, Public Health England	COVID-19 Genomics UK (COG-UK) Consortium	PHE Covid Sequencing Team	2020-11-27
EPI_ISL_613631	2020-10-18	B.1.1.279	Respiratory Virus Unit, Microbiology Services Colindale, Public Health England	Respiratory Virus Unit, Microbiology Services Colindale, Public Health England	PHE Covid Sequencing Team	2020-11-04
EPI_ISL_613632	2020-10-18	B.1.160	Respiratory Virus Unit, Microbiology Services Colindale, Public Health England	Respiratory Virus Unit, Microbiology Services Colindale, Public Health England	PHE Covid Sequencing Team	2020-11-04
EPI_ISL_613633	2020-10-09	B.1.221	Respiratory Virus Unit, Microbiology Services Colindale, Public Health England	Respiratory Virus Unit, Microbiology Services Colindale, Public Health England	PHE Covid Sequencing Team	2020-11-04
EPI_ISL_649812	2020-10-16	B.1.36.17	Respiratory Virus Unit, Microbiology Services Colindale, Public Health England	COVID-19 Genomics UK (COG-UK) Consortium	PHE Covid Sequencing Team	2020-11-23
EPI_ISL_649813	2020-10-19	B.1.160	Respiratory Virus Unit, Microbiology Services Colindale, Public Health England	COVID-19 Genomics UK (COG-UK) Consortium	PHE Covid Sequencing Team	2020-11-23
EPI_ISL_649814	2020-10-19	B.1.160	Respiratory Virus Unit, Microbiology Services Colindale, Public Health England	COVID-19 Genomics UK (COG-UK) Consortium	PHE Covid Sequencing Team	2020-11-23
EPI_ISL_649815	2020-10-19	B.1.1.279	Respiratory Virus Unit, Microbiology Services Colindale, Public Health England	COVID-19 Genomics UK (COG-UK) Consortium	PHE Covid Sequencing Team	2020-11-23
EPI_ISL_649816	2020-10-19	B.1.160	Respiratory Virus Unit, Microbiology Services Colindale, Public Health England	COVID-19 Genomics UK (COG-UK) Consortium	PHE Covid Sequencing Team	2020-11-23
EPI_ISL_649817	2020-10-09	B.1.221	Respiratory Virus Unit, Microbiology Services Colindale, Public Health England	COVID-19 Genomics UK (COG-UK) Consortium	PHE Covid Sequencing Team	2020-11-23
EPI_ISL_649818	2020-10-20	B.1.177.20	Respiratory Virus Unit, Microbiology Services Colindale, Public Health England	COVID-19 Genomics UK (COG-UK) Consortium	PHE Covid Sequencing Team	2020-11-23
EPI_ISL_649819	2020-10-19	B.1.1.311	Respiratory Virus Unit, Microbiology Services Colindale, Public Health England	COVID-19 Genomics UK (COG-UK) Consortium	PHE Covid Sequencing Team	2020-11-23
EPI_ISL_649820	2020-10-19	B.1.177	Respiratory Virus Unit, Microbiology Services Colindale, Public Health England	COVID-19 Genomics UK (COG-UK) Consortium	PHE Covid Sequencing Team	2020-11-23
EPI_ISL_649821	2020-10-17	B.1.36.17	Respiratory Virus Unit, Microbiology Services Colindale, Public Health England	COVID-19 Genomics UK (COG-UK) Consortium	PHE Covid Sequencing Team	2020-11-23
EPI_ISL_649822	2020-10-18	B.1.160.23	Respiratory Virus Unit, Microbiology Services Colindale, Public Health England	COVID-19 Genomics UK (COG-UK) Consortium	PHE Covid Sequencing Team	2020-11-23
EPI_ISL_649823	2020-10-20	B.1.160	Respiratory Virus Unit, Microbiology Services Colindale, Public Health England	COVID-19 Genomics UK (COG-UK) Consortium	PHE Covid Sequencing Team	2020-11-23
EPI_ISL_649824	2020-10-19	AD.2	Respiratory Virus Unit, Microbiology Services Colindale, Public Health England	COVID-19 Genomics UK (COG-UK) Consortium	PHE Covid Sequencing Team	2020-11-23
EPI_ISL_637117	2020-10-09	B.1.221	Respiratory Virus Unit, Microbiology Services Colindale, Public Health England	COVID-19 Genomics UK (COG-UK) Consortium	PHE Covid Sequencing Team	2020-11-16
EPI_ISL_649825	2020-10-20	B.1.36.17	Respiratory Virus Unit, Microbiology Services Colindale, Public Health England	COVID-19 Genomics UK (COG-UK) Consortium	PHE Covid Sequencing Team	2020-11-23
EPI_ISL_649826	2020-10-20	B.1.1.279	Respiratory Virus Unit, Microbiology Services Colindale, Public Health England	COVID-19 Genomics UK (COG-UK) Consortium	PHE Covid Sequencing Team	2020-11-23
EPI_ISL_649827	2020-10-20	B.1.160	Respiratory Virus Unit, Microbiology Services Colindale, Public Health England	COVID-19 Genomics UK (COG-UK) Consortium	PHE Covid Sequencing Team	2020-11-23
EPI_ISL_649828	2020-10-19	B.1.36.17	Respiratory Virus Unit, Microbiology Services Colindale, Public Health England	COVID-19 Genomics UK (COG-UK) Consortium	PHE Covid Sequencing Team	2020-11-23
EPI_ISL_649829	2020-10-19	B.1.36.17	Respiratory Virus Unit, Microbiology Services Colindale, Public Health England	COVID-19 Genomics UK (COG-UK) Consortium	PHE Covid Sequencing Team	2020-11-23
EPI_ISL_825583	2020-10-20	B.1.177	Respiratory Virus Unit, National Infection Service, Public Health England	COVID-19 Genomics UK (COG-UK) Consortium	PHE Covid Sequencing Team	2021-01-15
EPI_ISL_825584	2020-10-20	B.1.177	Respiratory Virus Unit, National Infection Service, Public Health England	COVID-19 Genomics UK (COG-UK) Consortium	PHE Covid Sequencing Team	2021-01-15
EPI_ISL_825585	2020-10-20	B.1.177.17	Respiratory Virus Unit, National Infection Service, Public Health England	COVID-19 Genomics UK (COG-UK) Consortium	PHE Covid Sequencing Team	2021-01-15
EPI_ISL_825548	2020-10-20	B.1.177.57	Respiratory Virus Unit, National Infection Service, Public Health England	COVID-19 Genomics UK (COG-UK) Consortium	PHE Covid Sequencing Team	2021-01-15
EPI_ISL_825490	2020-09-20	B.1.177.57	Respiratory Virus Unit, National Infection Service, Public Health England	COVID-19 Genomics UK (COG-UK) Consortium	PHE Covid Sequencing Team	2021-01-15
EPI_ISL_825586	2020-09-20	B.1.177.57	Respiratory Virus Unit, National Infection Service, Public Health England	COVID-19 Genomics UK (COG-UK) Consortium	PHE Covid Sequencing Team	2021-01-15
EPI_ISL_603215	2020-10-09	B.1.258.4	Respiratory Virus Unit, Microbiology Services Colindale, Public Health England	Respiratory Virus Unit, Microbiology Services Colindale, Public Health England	PHE Covid Sequencing Team	2020-10-30
EPI_ISL_660546	2020-10-19	B.1.258	Respiratory Virus Unit, Microbiology Services Colindale, Public Health England	COVID-19 Genomics UK (COG-UK) Consortium	PHE Covid Sequencing Team	2020-11-27
EPI_ISL_649830	2020-10-19	B.1	Respiratory Virus Unit, Microbiology Services Colindale, Public Health England	COVID-19 Genomics UK (COG-UK) Consortium	PHE Covid Sequencing Team	2020-11-23
EPI_ISL_649831	2020-10-20	B.1.177.4	Respiratory Virus Unit, Microbiology Services Colindale, Public Health England	COVID-19 Genomics UK (COG-UK) Consortium	PHE Covid Sequencing Team	2020-11-23
EPI_ISL_649832	2020-10-20	B.1.36.17	Respiratory Virus Unit, Microbiology Services Colindale, Public Health England	COVID-19 Genomics UK (COG-UK) Consortium	PHE Covid Sequencing Team	2020-11-23
EPI_ISL_649833	2020-10-20	B.1.36.17	Respiratory Virus Unit, Microbiology Services Colindale, Public Health England	COVID-19 Genomics UK (COG-UK) Consortium	PHE Covid Sequencing Team	2020-11-23
EPI_ISL_649834	2020-10-21	B.1.36.17	Respiratory Virus Unit, Microbiology Services Colindale, Public Health England	COVID-19 Genomics UK (COG-UK) Consortium	PHE Covid Sequencing Team	2020-11-23
EPI_ISL_649835	2020-10-20	B.1.177	Respiratory Virus Unit, Microbiology Services Colindale, Public Health England	COVID-19 Genomics UK (COG-UK) Consortium	PHE Covid Sequencing Team	2020-11-23
EPI_ISL_649836	2020-10-20	B.1.177	Respiratory Virus Unit, Microbiology Services Colindale, Public Health England	COVID-19 Genomics UK (COG-UK) Consortium	PHE Covid Sequencing Team	2020-11-23
EPI_ISL_649837	2020-10-21	B.1.177	Respiratory Virus Unit, Microbiology Services Colindale, Public Health England	COVID-19 Genomics UK (COG-UK) Consortium	PHE Covid Sequencing Team	2020-11-23
EPI_ISL_649838	2020-10-20	B.1.177.7	Respiratory Virus Unit, Microbiology Services Colindale, Public Health England	COVID-19 Genomics UK (COG-UK) Consortium	PHE Covid Sequencing Team	2020-11-23
EPI_ISL_649839	2020-10-21	B.1.177.7	Respiratory Virus Unit, Microbiology Services Colindale, Public Health England	COVID-19 Genomics UK (COG-UK) Consortium	PHE Covid Sequencing Team	2020-11-23
EPI_ISL_649840	2020-10-21	B.1.160	Respiratory Virus Unit, Microbiology Services Colindale, Public Health England	COVID-19 Genomics UK (COG-UK) Consortium	PHE Covid Sequencing Team	2020-11-23
EPI_ISL_649841	2020-10-21	B.1.1.279	Respiratory Virus Unit, Microbiology Services Colindale, Public Health England	COVID-19 Genomics UK (COG-UK) Consortium	PHE Covid Sequencing Team	2020-11-23
EPI_ISL_668445	2020-10-21	B.1.177.17	Respiratory Virus Unit, Microbiology Services Colindale, Public Health England	COVID-19 Genomics UK (COG-UK) Consortium	PHE Covid Sequencing Team	2020-12-02
EPI_ISL_637118	2020-10-21	B.1.36	Respiratory Virus Unit, Microbiology Services Colindale, Public Health England	COVID-19 Genomics UK (COG-UK) Consortium	PHE Covid Sequencing Team	2020-11-16
EPI_ISL_637119	2020-10-21	B.1.36	Respiratory Virus Unit, Microbiology Services Colindale, Public Health England	COVID-19 Genomics UK (COG-UK) Consortium	PHE Covid Sequencing Team	2020-11-16
EPI_ISL_660746	2020-10-22	B.1	Respiratory Virus Unit, Microbiology Services Colindale, Public Health England	COVID-19 Genomics UK (COG-UK) Consortium	PHE Covid Sequencing Team	2020-11-27
EPI_ISL_825497	2020-10-02	B.1.1	Respiratory Virus Unit, National Infection Service, Public Health England	COVID-19 Genomics UK (COG-UK) Consortium	PHE Covid Sequencing Team	2021-01-15
EPI_ISL_825587	2020-10-21	B.1.1	Respiratory Virus Unit, National Infection Service, Public Health England	COVID-19 Genomics UK (COG-UK) Consortium	PHE Covid Sequencing Team	2021-01-15
EPI_ISL_649842	2020-10-21	B.1.258	Respiratory Virus Unit, Microbiology Services Colindale, Public Health England	COVID-19 Genomics UK (COG-UK) Consortium	PHE Covid Sequencing Team	2020-11-23
EPI_ISL_649843	2020-10-20	B.1.177	Respiratory Virus Unit, Microbiology Services Colindale, Public Health England	COVID-19 Genomics UK (COG-UK) Consortium	PHE Covid Sequencing Team	2020-11-23
EPI_ISL_637120	2020-10-22	B.1.177.57	Respiratory Virus Unit, Microbiology Services Colindale, Public Health England	COVID-19 Genomics UK (COG-UK) Consortium	PHE Covid Sequencing Team	2020-11-16
EPI_ISL_637121	2020-10-22	B.1.36.17	Respiratory Virus Unit, Microbiology Services Colindale, Public Health England	COVID-19 Genomics UK (COG-UK) Consortium	PHE Covid Sequencing Team	2020-11-16
EPI_ISL_637122	2020-10-22	B.1.1.279	Respiratory Virus Unit, Microbiology Services Colindale, Public Health England	COVID-19 Genomics UK (COG-UK) Consortium	PHE Covid Sequencing Team	2020-11-16
EPI_ISL_825588	2020-10-22	AD.2	Respiratory Virus Unit, National Infection Service, Public Health England	COVID-19 Genomics UK (COG-UK) Consortium	PHE Covid Sequencing Team	2021-01-15
EPI_ISL_660747	2020-10-23	B.1.177.17	Respiratory Virus Unit, Microbiology Services Colindale, Public Health England	COVID-19 Genomics UK (COG-UK) Consortium	PHE Covid Sequencing Team	2020-11-27
EPI_ISL_668446	2020-10-23	B.1.177.17	Respiratory Virus Unit, Microbiology Services Colindale, Public Health England	COVID-19 Genomics UK (COG-UK) Consortium	PHE Covid Sequencing Team	2020-12-02
EPI_ISL_660748	2020-10-23	B.1.177.17	Respiratory Virus Unit, Microbiology Services Colindale, Public Health England	COVID-19 Genomics UK (COG-UK) Consortium	PHE Covid Sequencing Team	2020-11-27
EPI_ISL_660749	2020-10-23	B.1.177.17	Respiratory Virus Unit, Microbiology Services Colindale, Public Health England	COVID-19 Genomics UK (COG-UK) Consortium	PHE Covid Sequencing Team	2020-11-27
EPI_ISL_649844	2020-10-22	B.1.177.7	Respiratory Virus Unit, Microbiology Services Colindale, Public Health England	COVID-19 Genomics UK (COG-UK) Consortium	PHE Covid Sequencing Team	2020-11-23
EPI_ISL_660547	2020-10-21	B.1.1.371	Respiratory Virus Unit, Microbiology Services Colindale, Public Health England	COVID-19 Genomics UK (COG-UK) Consortium	PHE Covid Sequencing Team	2020-11-27
EPI_ISL_649845	2020-10-22	B.1.177	Respiratory Virus Unit, Microbiology Services Colindale, Public Health England	COVID-19 Genomics UK (COG-UK) Consortium	PHE Covid Sequencing Team	2020-11-23
EPI_ISL_637123	2020-10-23	B.1.177.17	Respiratory Virus Unit, Microbiology Services Colindale, Public Health England	COVID-19 Genomics UK (COG-UK) Consortium	PHE Covid Sequencing Team	2020-11-16
EPI_ISL_660750	2020-10-23	B.1.177.17	Respiratory Virus Unit, Microbiology Services Colindale, Public Health England	COVID-19 Genomics UK (COG-UK) Consortium	PHE Covid Sequencing Team	2020-11-27
EPI_ISL_660548	2020-10-22	B.1.1.371	Respiratory Virus Unit, Microbiology Services Colindale, Public Health England	COVID-19 Genomics UK (COG-UK) Consortium	PHE Covid Sequencing Team	2020-11-27
EPI_ISL_649846	2020-10-22	B.1.36.17	Respiratory Virus Unit, Microbiology Services Colindale, Public Health England	COVID-19 Genomics UK (COG-UK) Consortium	PHE Covid Sequencing Team	2020-11-23
EPI_ISL_649847	2020-10-21	B.1.177.54	Respiratory Virus Unit, Microbiology Services Colindale, Public Health England	COVID-19 Genomics UK (COG-UK) Consortium	PHE Covid Sequencing Team	2020-11-23
EPI_ISL_649848	2020-10-21	B.1.177.54	Respiratory Virus Unit, Microbiology Services Colindale, Public Health England	COVID-19 Genomics UK (COG-UK) Consortium	PHE Covid Sequencing Team	2020-11-23
EPI_ISL_649849	2020-10-22	B.1.177.54	Respiratory Virus Unit, Microbiology Services Colindale, Public Health England	COVID-19 Genomics UK (COG-UK) Consortium	PHE Covid Sequencing Team	2020-11-23
EPI_ISL_609902	2020-10-17	B.1.1.240	Respiratory Virus Unit, Microbiology Services Colindale, Public Health England	Respiratory Virus Unit, Microbiology Services Colindale, Public Health England	PHE Covid Sequencing Team	2020-11-02
EPI_ISL_609903	2020-10-16	B.1.1.240	Respiratory Virus Unit, Microbiology Services Colindale, Public Health England	Respiratory Virus Unit, Microbiology Services Colindale, Public Health England	PHE Covid Sequencing Team	2020-11-02
EPI_ISL_609904	2020-10-19	B.1.1.240	Respiratory Virus Unit, Microbiology Services Colindale, Public Health England	Respiratory Virus Unit, Microbiology Services Colindale, Public Health England	PHE Covid Sequencing Team	2020-11-02
EPI_ISL_609905	2020-10-18	B.1.1.240	Respiratory Virus Unit, Microbiology Services Colindale, Public Health England	Respiratory Virus Unit, Microbiology Services Colindale, Public Health England	PHE Covid Sequencing Team	2020-11-02
EPI_ISL_609906	2020-10-18	B.1.1.240	Respiratory Virus Unit, Microbiology Services Colindale, Public Health England	Respiratory Virus Unit, Microbiology Services Colindale, Public Health England	PHE Covid Sequencing Team	2020-11-02
EPI_ISL_609907	2020-10-17	B.1.1.240	Respiratory Virus Unit, Microbiology Services Colindale, Public Health England	Respiratory Virus Unit, Microbiology Services Colindale, Public Health England	PHE Covid Sequencing Team	2020-11-02
EPI_ISL_609908	2020-10-16	B.1.1.240	Respiratory Virus Unit, Microbiology Services Colindale, Public Health England	Respiratory Virus Unit, Microbiology Services Colindale, Public Health England	PHE Covid Sequencing Team	2020-11-02
EPI_ISL_649850	2020-10-21	B.1.177.19	Respiratory Virus Unit, Microbiology Services Colindale, Public Health England	COVID-19 Genomics UK (COG-UK) Consortium	PHE Covid Sequencing Team	2020-11-23
EPI_ISL_649851	2020-10-22	B.1.177.19	Respiratory Virus Unit, Microbiology Services Colindale, Public Health England	COVID-19 Genomics UK (COG-UK) Consortium	PHE Covid Sequencing Team	2020-11-23
EPI_ISL_649852	2020-10-21	B.1.177.19	Respiratory Virus Unit, Microbiology Services Colindale, Public Health England	COVID-19 Genomics UK (COG-UK) Consortium	PHE Covid Sequencing Team	2020-11-23
EPI_ISL_649853	2020-10-22	B.1.160	Respiratory Virus Unit, Microbiology Services Colindale, Public Health England	COVID-19 Genomics UK (COG-UK) Consortium	PHE Covid Sequencing Team	2020-11-23
EPI_ISL_637124	2020-10-22	B.1.160	Respiratory Virus Unit, Microbiology Services Colindale, Public Health England	COVID-19 Genomics UK (COG-UK) Consortium	PHE Covid Sequencing Team	2020-11-16
EPI_ISL_649854	2020-10-21	B.1.36	Respiratory Virus Unit, Microbiology Services Colindale, Public Health England	COVID-19 Genomics UK (COG-UK) Consortium	PHE Covid Sequencing Team	2020-11-23
EPI_ISL_649855	2020-10-21	B.1.36	Respiratory Virus Unit, Microbiology Services Colindale, Public Health England	COVID-19 Genomics UK (COG-UK) Consortium	PHE Covid Sequencing Team	2020-11-23
EPI_ISL_649856	2020-10-22	B.1.177.4	Respiratory Virus Unit, Microbiology Services Colindale, Public Health England	COVID-19 Genomics UK (COG-UK) Consortium	PHE Covid Sequencing Team	2020-11-23
EPI_ISL_649857	2020-10-22	B.1.177	Respiratory Virus Unit, Microbiology Services Colindale, Public Health England	COVID-19 Genomics UK (COG-UK) Consortium	PHE Covid Sequencing Team	2020-11-23
EPI_ISL_649858	2020-10-23	B.1.258.3	Respiratory Virus Unit, Microbiology Services Colindale, Public Health England	COVID-19 Genomics UK (COG-UK) Consortium	PHE Covid Sequencing Team	2020-11-23
EPI_ISL_649859	2020-10-21	B.1.1	Respiratory Virus Unit, Microbiology Services Colindale, Public Health England	COVID-19 Genomics UK (COG-UK) Consortium	PHE Covid Sequencing Team	2020-11-23
EPI_ISL_649860	2020-10-23	B.1.177.57	Respiratory Virus Unit, Microbiology Services Colindale, Public Health England	COVID-19 Genomics UK (COG-UK) Consortium	PHE Covid Sequencing Team	2020-11-23
EPI_ISL_649861	2020-10-22	B.1.1	Respiratory Virus Unit, Microbiology Services Colindale, Public Health England	COVID-19 Genomics UK (COG-UK) Consortium	PHE Covid Sequencing Team	2020-11-23
EPI_ISL_649862	2020-10-21	B.1.177.15	Respiratory Virus Unit, Microbiology Services Colindale, Public Health England	COVID-19 Genomics UK (COG-UK) Consortium	PHE Covid Sequencing Team	2020-11-23
EPI_ISL_649863	2020-10-23	B.1.177.69	Respiratory Virus Unit, Microbiology Services Colindale, Public Health England	COVID-19 Genomics UK (COG-UK) Consortium	PHE Covid Sequencing Team	2020-11-23
EPI_ISL_649864	2020-10-22	B.1.177.87	Respiratory Virus Unit, Microbiology Services Colindale, Public Health England	COVID-19 Genomics UK (COG-UK) Consortium	PHE Covid Sequencing Team	2020-11-23
EPI_ISL_649865	2020-10-21	B.1.258.3	Respiratory Virus Unit, Microbiology Services Colindale, Public Health England	COVID-19 Genomics UK (COG-UK) Consortium	PHE Covid Sequencing Team	2020-11-23
EPI_ISL_649866	2020-10-22	B.1.177	Respiratory Virus Unit, Microbiology Services Colindale, Public Health England	COVID-19 Genomics UK (COG-UK) Consortium	PHE Covid Sequencing Team	2020-11-23
EPI_ISL_637125	2020-10-22	B.1.177.16	Respiratory Virus Unit, Microbiology Services Colindale, Public Health England	COVID-19 Genomics UK (COG-UK) Consortium	PHE Covid Sequencing Team	2020-11-16
EPI_ISL_637126	2020-10-22	B.1.177.16	Respiratory Virus Unit, Microbiology Services Colindale, Public Health England	COVID-19 Genomics UK (COG-UK) Consortium	PHE Covid Sequencing Team	2020-11-16
EPI_ISL_637127	2020-10-23	B.1.177.16	Respiratory Virus Unit, Microbiology Services Colindale, Public Health England	COVID-19 Genomics UK (COG-UK) Consortium	PHE Covid Sequencing Team	2020-11-16
EPI_ISL_660751	2020-10-22	B.1.177.16	Respiratory Virus Unit, Microbiology Services Colindale, Public Health England	COVID-19 Genomics UK (COG-UK) Consortium	PHE Covid Sequencing Team	2020-11-27
EPI_ISL_637128	2020-10-23	B.1.36.17	Respiratory Virus Unit, Microbiology Services Colindale, Public Health England	COVID-19 Genomics UK (COG-UK) Consortium	PHE Covid Sequencing Team	2020-11-16
EPI_ISL_637129	2020-10-23	B.1.177.4	Respiratory Virus Unit, Microbiology Services Colindale, Public Health England	COVID-19 Genomics UK (COG-UK) Consortium	PHE Covid Sequencing Team	2020-11-16
EPI_ISL_637130	2020-10-23	B.1.1.279	Respiratory Virus Unit, Microbiology Services Colindale, Public Health England	COVID-19 Genomics UK (COG-UK) Consortium	PHE Covid Sequencing Team	2020-11-16
EPI_ISL_637131	2020-10-23	B.1.1.311	Respiratory Virus Unit, Microbiology Services Colindale, Public Health England	COVID-19 Genomics UK (COG-UK) Consortium	PHE Covid Sequencing Team	2020-11-16
EPI_ISL_637132	2020-10-23	B.1.1.311	Respiratory Virus Unit, Microbiology Services Colindale, Public Health England	COVID-19 Genomics UK (COG-UK) Consortium	PHE Covid Sequencing Team	2020-11-16
EPI_ISL_637133	2020-10-23	B.1.1.311	Respiratory Virus Unit, Microbiology Services Colindale, Public Health England	COVID-19 Genomics UK (COG-UK) Consortium	PHE Covid Sequencing Team	2020-11-16
EPI_ISL_637134	2020-10-23	B.1.1.311	Respiratory Virus Unit, Microbiology Services Colindale, Public Health England	COVID-19 Genomics UK (COG-UK) Consortium	PHE Covid Sequencing Team	2020-11-16
EPI_ISL_637135	2020-10-23	B.1.1.311	Respiratory Virus Unit, Microbiology Services Colindale, Public Health England	COVID-19 Genomics UK (COG-UK) Consortium	PHE Covid Sequencing Team	2020-11-16
EPI_ISL_637136	2020-10-23	B.1.1.311	Respiratory Virus Unit, Microbiology Services Colindale, Public Health England	COVID-19 Genomics UK (COG-UK) Consortium	PHE Covid Sequencing Team	2020-11-16
EPI_ISL_637137	2020-10-23	B.1.1.311	Respiratory Virus Unit, Microbiology Services Colindale, Public Health England	COVID-19 Genomics UK (COG-UK) Consortium	PHE Covid Sequencing Team	2020-11-16
EPI_ISL_637138	2020-10-23	B.1.1.311	Respiratory Virus Unit, Microbiology Services Colindale, Public Health England	COVID-19 Genomics UK (COG-UK) Consortium	PHE Covid Sequencing Team	2020-11-16
EPI_ISL_637139	2020-10-23	B.1.1.311	Respiratory Virus Unit, Microbiology Services Colindale, Public Health England	COVID-19 Genomics UK (COG-UK) Consortium	PHE Covid Sequencing Team	2020-11-16
EPI_ISL_637140	2020-10-23	B.1.1.311	Respiratory Virus Unit, Microbiology Services Colindale, Public Health England	COVID-19 Genomics UK (COG-UK) Consortium	PHE Covid Sequencing Team	2020-11-16
EPI_ISL_637141	2020-10-23	B.1.1.311	Respiratory Virus Unit, Microbiology Services Colindale, Public Health England	COVID-19 Genomics UK (COG-UK) Consortium	PHE Covid Sequencing Team	2020-11-16
EPI_ISL_637142	2020-10-23	B.1.1.311	Respiratory Virus Unit, Microbiology Services Colindale, Public Health England	COVID-19 Genomics UK (COG-UK) Consortium	PHE Covid Sequencing Team	2020-11-16
EPI_ISL_637143	2020-10-23	B.1.1.311	Respiratory Virus Unit, Microbiology Services Colindale, Public Health England	COVID-19 Genomics UK (COG-UK) Consortium	PHE Covid Sequencing Team	2020-11-16
EPI_ISL_637144	2020-10-23	B.1.1.311	Respiratory Virus Unit, Microbiology Services Colindale, Public Health England	COVID-19 Genomics UK (COG-UK) Consortium	PHE Covid Sequencing Team	2020-11-16
EPI_ISL_637145	2020-10-23	B.1.1.311	Respiratory Virus Unit, Microbiology Services Colindale, Public Health England	COVID-19 Genomics UK (COG-UK) Consortium	PHE Covid Sequencing Team	2020-11-16
EPI_ISL_637146	2020-10-22	B.1.177.7	Respiratory Virus Unit, Microbiology Services Colindale, Public Health England	COVID-19 Genomics UK (COG-UK) Consortium	PHE Covid Sequencing Team	2020-11-16
EPI_ISL_637147	2020-10-22	B.1.177.7	Respiratory Virus Unit, Microbiology Services Colindale, Public Health England	COVID-19 Genomics UK (COG-UK) Consortium	PHE Covid Sequencing Team	2020-11-16
EPI_ISL_649867	2020-10-23	B.1.160	Respiratory Virus Unit, Microbiology Services Colindale, Public Health England	COVID-19 Genomics UK (COG-UK) Consortium	PHE Covid Sequencing Team	2020-11-23
EPI_ISL_649868	2020-10-23	B.1.177.19	Respiratory Virus Unit, Microbiology Services Colindale, Public Health England	COVID-19 Genomics UK (COG-UK) Consortium	PHE Covid Sequencing Team	2020-11-23
EPI_ISL_649869	2020-10-23	B.1.177.54	Respiratory Virus Unit, Microbiology Services Colindale, Public Health England	COVID-19 Genomics UK (COG-UK) Consortium	PHE Covid Sequencing Team	2020-11-23
EPI_ISL_649870	2020-10-23	B.1.177	Respiratory Virus Unit, Microbiology Services Colindale, Public Health England	COVID-19 Genomics UK (COG-UK) Consortium	PHE Covid Sequencing Team	2020-11-23
EPI_ISL_649871	2020-10-23	B.1.1.279	Respiratory Virus Unit, Microbiology Services Colindale, Public Health England	COVID-19 Genomics UK (COG-UK) Consortium	PHE Covid Sequencing Team	2020-11-23
EPI_ISL_649872	2020-10-23	B.1.177.7	Respiratory Virus Unit, Microbiology Services Colindale, Public Health England	COVID-19 Genomics UK (COG-UK) Consortium	PHE Covid Sequencing Team	2020-11-23
EPI_ISL_660549	2020-10-23	B.1.1.371	Respiratory Virus Unit, Microbiology Services Colindale, Public Health England	COVID-19 Genomics UK (COG-UK) Consortium	PHE Covid Sequencing Team	2020-11-27
EPI_ISL_649873	2020-10-22	B.1.160	Respiratory Virus Unit, Microbiology Services Colindale, Public Health England	COVID-19 Genomics UK (COG-UK) Consortium	PHE Covid Sequencing Team	2020-11-23
EPI_ISL_649874	2020-10-22	B.1.1.279	Respiratory Virus Unit, Microbiology Services Colindale, Public Health England	COVID-19 Genomics UK (COG-UK) Consortium	PHE Covid Sequencing Team	2020-11-23
EPI_ISL_649875	2020-10-23	W.4	Respiratory Virus Unit, Microbiology Services Colindale, Public Health England	COVID-19 Genomics UK (COG-UK) Consortium	PHE Covid Sequencing Team	2020-11-23
EPI_ISL_649876	2020-10-23	B.1.1.51	Respiratory Virus Unit, Microbiology Services Colindale, Public Health England	COVID-19 Genomics UK (COG-UK) Consortium	PHE Covid Sequencing Team	2020-11-23
EPI_ISL_649877	2020-10-24	B.1.177.57	Respiratory Virus Unit, Microbiology Services Colindale, Public Health England	COVID-19 Genomics UK (COG-UK) Consortium	PHE Covid Sequencing Team	2020-11-23
EPI_ISL_649878	2020-10-23	B.1.36.17	Respiratory Virus Unit, Microbiology Services Colindale, Public Health England	COVID-19 Genomics UK (COG-UK) Consortium	PHE Covid Sequencing Team	2020-11-23
EPI_ISL_649879	2020-10-22	B.1.177	Respiratory Virus Unit, Microbiology Services Colindale, Public Health England	COVID-19 Genomics UK (COG-UK) Consortium	PHE Covid Sequencing Team	2020-11-23
EPI_ISL_649880	2020-10-23	B.1.1	Respiratory Virus Unit, Microbiology Services Colindale, Public Health England	COVID-19 Genomics UK (COG-UK) Consortium	PHE Covid Sequencing Team	2020-11-23
EPI_ISL_637148	2020-10-23	B.1.1	Respiratory Virus Unit, Microbiology Services Colindale, Public Health England	COVID-19 Genomics UK (COG-UK) Consortium	PHE Covid Sequencing Team	2020-11-16
EPI_ISL_660550	2020-10-24	B.1.1.371	Respiratory Virus Unit, Microbiology Services Colindale, Public Health England	COVID-19 Genomics UK (COG-UK) Consortium	PHE Covid Sequencing Team	2020-11-27
EPI_ISL_637149	2020-10-24	B.1.177.57	Respiratory Virus Unit, Microbiology Services Colindale, Public Health England	COVID-19 Genomics UK (COG-UK) Consortium	PHE Covid Sequencing Team	2020-11-16
EPI_ISL_649881	2020-10-24	B.1.177.30	Respiratory Virus Unit, Microbiology Services Colindale, Public Health England	COVID-19 Genomics UK (COG-UK) Consortium	PHE Covid Sequencing Team	2020-11-23
EPI_ISL_649882	2020-10-24	B.1.177	Respiratory Virus Unit, Microbiology Services Colindale, Public Health England	COVID-19 Genomics UK (COG-UK) Consortium	PHE Covid Sequencing Team	2020-11-23
EPI_ISL_649883	2020-10-24	B.1.177.7	Respiratory Virus Unit, Microbiology Services Colindale, Public Health England	COVID-19 Genomics UK (COG-UK) Consortium	PHE Covid Sequencing Team	2020-11-23
EPI_ISL_649884	2020-10-23	B.1.177.30	Respiratory Virus Unit, Microbiology Services Colindale, Public Health England	COVID-19 Genomics UK (COG-UK) Consortium	PHE Covid Sequencing Team	2020-11-23
EPI_ISL_649885	2020-10-24	B.1.177.19	Respiratory Virus Unit, Microbiology Services Colindale, Public Health England	COVID-19 Genomics UK (COG-UK) Consortium	PHE Covid Sequencing Team	2020-11-23
EPI_ISL_649886	2020-10-24	B.1.177.54	Respiratory Virus Unit, Microbiology Services Colindale, Public Health England	COVID-19 Genomics UK (COG-UK) Consortium	PHE Covid Sequencing Team	2020-11-23
EPI_ISL_639821	2020-10-25	B.1.1	Respiratory Virus Unit, Microbiology Services Colindale, Public Health England	COVID-19 Genomics UK (COG-UK) Consortium	PHE Covid Sequencing Team	2020-11-17
EPI_ISL_649887	2020-10-24	B.1.36.17	Respiratory Virus Unit, Microbiology Services Colindale, Public Health England	COVID-19 Genomics UK (COG-UK) Consortium	PHE Covid Sequencing Team	2020-11-23
EPI_ISL_649888	2020-10-25	B.1.36.17	Respiratory Virus Unit, Microbiology Services Colindale, Public Health England	COVID-19 Genomics UK (COG-UK) Consortium	PHE Covid Sequencing Team	2020-11-23
EPI_ISL_660601	2020-10-25	B.1.1.371	Respiratory Virus Unit, Microbiology Services Colindale, Public Health England	COVID-19 Genomics UK (COG-UK) Consortium	PHE Covid Sequencing Team	2020-11-27
EPI_ISL_653944	2020-10-25	B.1.177.54	Respiratory Virus Unit, Microbiology Services Colindale, Public Health England	COVID-19 Genomics UK (COG-UK) Consortium	PHE Covid Sequencing Team	2020-11-24
EPI_ISL_653958	2020-10-25	B.1.177.30	Respiratory Virus Unit, Microbiology Services Colindale, Public Health England	COVID-19 Genomics UK (COG-UK) Consortium	PHE Covid Sequencing Team	2020-11-24
EPI_ISL_653959	2020-10-25	B.1.177.7	Respiratory Virus Unit, Microbiology Services Colindale, Public Health England	COVID-19 Genomics UK (COG-UK) Consortium	PHE Covid Sequencing Team	2020-11-24
EPI_ISL_653957	2020-10-25	B.1.177	Respiratory Virus Unit, Microbiology Services Colindale, Public Health England	COVID-19 Genomics UK (COG-UK) Consortium	PHE Covid Sequencing Team	2020-11-24
EPI_ISL_653939	2020-10-25	B.1.177.19	Respiratory Virus Unit, Microbiology Services Colindale, Public Health England	COVID-19 Genomics UK (COG-UK) Consortium	PHE Covid Sequencing Team	2020-11-24
EPI_ISL_653948	2020-10-23	B.1.1.196	Respiratory Virus Unit, Microbiology Services Colindale, Public Health England	COVID-19 Genomics UK (COG-UK) Consortium	PHE Covid Sequencing Team	2020-11-24
EPI_ISL_653960	2020-10-23	AD.2	Respiratory Virus Unit, Microbiology Services Colindale, Public Health England	COVID-19 Genomics UK (COG-UK) Consortium	PHE Covid Sequencing Team	2020-11-24
EPI_ISL_613634	2020-10-21	B.1.1.240	Respiratory Virus Unit, Microbiology Services Colindale, Public Health England	Respiratory Virus Unit, Microbiology Services Colindale, Public Health England	PHE Covid Sequencing Team	2020-11-04
EPI_ISL_613635	2020-10-22	B.1.1.240	Respiratory Virus Unit, Microbiology Services Colindale, Public Health England	Respiratory Virus Unit, Microbiology Services Colindale, Public Health England	PHE Covid Sequencing Team	2020-11-04
EPI_ISL_653961	2020-10-26	B.1.177.19	Respiratory Virus Unit, Microbiology Services Colindale, Public Health England	COVID-19 Genomics UK (COG-UK) Consortium	PHE Covid Sequencing Team	2020-11-24
EPI_ISL_660602	2020-10-26	B.1.1.371	Respiratory Virus Unit, Microbiology Services Colindale, Public Health England	COVID-19 Genomics UK (COG-UK) Consortium	PHE Covid Sequencing Team	2020-11-27
EPI_ISL_653935	2020-10-26	B.1.177.30	Respiratory Virus Unit, Microbiology Services Colindale, Public Health England	COVID-19 Genomics UK (COG-UK) Consortium	PHE Covid Sequencing Team	2020-11-24
EPI_ISL_653941	2020-10-26	B.1.177.7	Respiratory Virus Unit, Microbiology Services Colindale, Public Health England	COVID-19 Genomics UK (COG-UK) Consortium	PHE Covid Sequencing Team	2020-11-24
EPI_ISL_637150	2020-10-26	B.1	Respiratory Virus Unit, Microbiology Services Colindale, Public Health England	COVID-19 Genomics UK (COG-UK) Consortium	PHE Covid Sequencing Team	2020-11-16
EPI_ISL_653936	2020-10-26	B.1.177.54	Respiratory Virus Unit, Microbiology Services Colindale, Public Health England	COVID-19 Genomics UK (COG-UK) Consortium	PHE Covid Sequencing Team	2020-11-24
EPI_ISL_653962	2020-10-27	B.1.177	Respiratory Virus Unit, Microbiology Services Colindale, Public Health England	COVID-19 Genomics UK (COG-UK) Consortium	PHE Covid Sequencing Team	2020-11-24
EPI_ISL_653946	2020-10-26	B.1.1.311	Respiratory Virus Unit, Microbiology Services Colindale, Public Health England	COVID-19 Genomics UK (COG-UK) Consortium	PHE Covid Sequencing Team	2020-11-24
EPI_ISL_653940	2020-10-23	B.1.258	Respiratory Virus Unit, Microbiology Services Colindale, Public Health England	COVID-19 Genomics UK (COG-UK) Consortium	PHE Covid Sequencing Team	2020-11-24
EPI_ISL_653963	2020-10-25	B.1.177.18	Respiratory Virus Unit, Microbiology Services Colindale, Public Health England	COVID-19 Genomics UK (COG-UK) Consortium	PHE Covid Sequencing Team	2020-11-24
EPI_ISL_653964	2020-10-23	B.1.177.4	Respiratory Virus Unit, Microbiology Services Colindale, Public Health England	COVID-19 Genomics UK (COG-UK) Consortium	PHE Covid Sequencing Team	2020-11-24
EPI_ISL_660603	2020-10-27	B.1.1.371	Respiratory Virus Unit, Microbiology Services Colindale, Public Health England	COVID-19 Genomics UK (COG-UK) Consortium	PHE Covid Sequencing Team	2020-11-27
EPI_ISL_653933	2020-10-27	B.1.258	Respiratory Virus Unit, Microbiology Services Colindale, Public Health England	COVID-19 Genomics UK (COG-UK) Consortium	PHE Covid Sequencing Team	2020-11-24
EPI_ISL_653965	2020-10-27	B.1.160	Respiratory Virus Unit, Microbiology Services Colindale, Public Health England	COVID-19 Genomics UK (COG-UK) Consortium	PHE Covid Sequencing Team	2020-11-24
EPI_ISL_653949	2020-10-27	B.1.1.279	Respiratory Virus Unit, Microbiology Services Colindale, Public Health England	COVID-19 Genomics UK (COG-UK) Consortium	PHE Covid Sequencing Team	2020-11-24
EPI_ISL_653966	2020-10-27	B.1.177.30	Respiratory Virus Unit, Microbiology Services Colindale, Public Health England	COVID-19 Genomics UK (COG-UK) Consortium	PHE Covid Sequencing Team	2020-11-24
EPI_ISL_653967	2020-10-27	B.1.177.7	Respiratory Virus Unit, Microbiology Services Colindale, Public Health England	COVID-19 Genomics UK (COG-UK) Consortium	PHE Covid Sequencing Team	2020-11-24
EPI_ISL_653968	2020-10-27	B.1.177.19	Respiratory Virus Unit, Microbiology Services Colindale, Public Health England	COVID-19 Genomics UK (COG-UK) Consortium	PHE Covid Sequencing Team	2020-11-24
EPI_ISL_637151	2020-10-27	B.1.177.17	Respiratory Virus Unit, Microbiology Services Colindale, Public Health England	COVID-19 Genomics UK (COG-UK) Consortium	PHE Covid Sequencing Team	2020-11-16
EPI_ISL_637152	2020-10-27	B.1.177.81	Respiratory Virus Unit, Microbiology Services Colindale, Public Health England	COVID-19 Genomics UK (COG-UK) Consortium	PHE Covid Sequencing Team	2020-11-16
EPI_ISL_660752	2020-10-27	B.1.177.81	Respiratory Virus Unit, Microbiology Services Colindale, Public Health England	COVID-19 Genomics UK (COG-UK) Consortium	PHE Covid Sequencing Team	2020-11-27
EPI_ISL_653969	2020-10-27	B.1.177.54	Respiratory Virus Unit, Microbiology Services Colindale, Public Health England	COVID-19 Genomics UK (COG-UK) Consortium	PHE Covid Sequencing Team	2020-11-24
EPI_ISL_622878	2020-10-26	B.1.177.17	Respiratory Virus Unit, Microbiology Services Colindale, Public Health England	Respiratory Virus Unit, Microbiology Services Colindale, Public Health England	PHE Covid Sequencing Team	2020-11-06
EPI_ISL_637154	2020-10-25	B.1.177.17	Respiratory Virus Unit, Microbiology Services Colindale, Public Health England	COVID-19 Genomics UK (COG-UK) Consortium	PHE Covid Sequencing Team	2020-11-16
EPI_ISL_637155	2020-10-16	B.1.177	Respiratory Virus Unit, Microbiology Services Colindale, Public Health England	COVID-19 Genomics UK (COG-UK) Consortium	PHE Covid Sequencing Team	2020-11-16
EPI_ISL_637156	2020-10-15	B.1.177.17	Respiratory Virus Unit, Microbiology Services Colindale, Public Health England	COVID-19 Genomics UK (COG-UK) Consortium	PHE Covid Sequencing Team	2020-11-16
EPI_ISL_653970	2020-10-28	B.1.177.57	Respiratory Virus Unit, Microbiology Services Colindale, Public Health England	COVID-19 Genomics UK (COG-UK) Consortium	PHE Covid Sequencing Team	2020-11-24
EPI_ISL_653971	2020-10-28	B.1.177	Respiratory Virus Unit, Microbiology Services Colindale, Public Health England	COVID-19 Genomics UK (COG-UK) Consortium	PHE Covid Sequencing Team	2020-11-24
EPI_ISL_653972	2020-10-28	B.1.177	Respiratory Virus Unit, Microbiology Services Colindale, Public Health England	COVID-19 Genomics UK (COG-UK) Consortium	PHE Covid Sequencing Team	2020-11-24
EPI_ISL_653955	2020-10-27	B.1.1.311	Respiratory Virus Unit, Microbiology Services Colindale, Public Health England	COVID-19 Genomics UK (COG-UK) Consortium	PHE Covid Sequencing Team	2020-11-24
EPI_ISL_653945	2020-10-27	B.1.36.17	Respiratory Virus Unit, Microbiology Services Colindale, Public Health England	COVID-19 Genomics UK (COG-UK) Consortium	PHE Covid Sequencing Team	2020-11-24
EPI_ISL_653973	2020-10-27	B.1.240.2	Respiratory Virus Unit, Microbiology Services Colindale, Public Health England	COVID-19 Genomics UK (COG-UK) Consortium	PHE Covid Sequencing Team	2020-11-24
EPI_ISL_653974	2020-10-28	B.1.177	Respiratory Virus Unit, Microbiology Services Colindale, Public Health England	COVID-19 Genomics UK (COG-UK) Consortium	PHE Covid Sequencing Team	2020-11-24
EPI_ISL_653975	2020-10-24	B.1.389	Respiratory Virus Unit, Microbiology Services Colindale, Public Health England	COVID-19 Genomics UK (COG-UK) Consortium	PHE Covid Sequencing Team	2020-11-24
EPI_ISL_637157	2020-10-16	B.1.177	Respiratory Virus Unit, Microbiology Services Colindale, Public Health England	COVID-19 Genomics UK (COG-UK) Consortium	PHE Covid Sequencing Team	2020-11-16
EPI_ISL_622879	2020-10-21	B.1.1	Respiratory Virus Unit, Microbiology Services Colindale, Public Health England	Respiratory Virus Unit, Microbiology Services Colindale, Public Health England	PHE Covid Sequencing Team	2020-11-06
EPI_ISL_622880	2020-10-19	B.1.1.240	Respiratory Virus Unit, Microbiology Services Colindale, Public Health England	Respiratory Virus Unit, Microbiology Services Colindale, Public Health England	PHE Covid Sequencing Team	2020-11-06
EPI_ISL_622881	2020-10-20	B.1.1.240	Respiratory Virus Unit, Microbiology Services Colindale, Public Health England	Respiratory Virus Unit, Microbiology Services Colindale, Public Health England	PHE Covid Sequencing Team	2020-11-06
EPI_ISL_622882	2020-10-19	B.1.1.240	Respiratory Virus Unit, Microbiology Services Colindale, Public Health England	Respiratory Virus Unit, Microbiology Services Colindale, Public Health England	PHE Covid Sequencing Team	2020-11-06
EPI_ISL_622883	2020-10-20	B.1.1.240	Respiratory Virus Unit, Microbiology Services Colindale, Public Health England	Respiratory Virus Unit, Microbiology Services Colindale, Public Health England	PHE Covid Sequencing Team	2020-11-06
EPI_ISL_622884	2020-10-18	B.1.1.240	Respiratory Virus Unit, Microbiology Services Colindale, Public Health England	Respiratory Virus Unit, Microbiology Services Colindale, Public Health England	PHE Covid Sequencing Team	2020-11-06
EPI_ISL_622885	2020-10-18	B.1.1.240	Respiratory Virus Unit, Microbiology Services Colindale, Public Health England	Respiratory Virus Unit, Microbiology Services Colindale, Public Health England	PHE Covid Sequencing Team	2020-11-06
EPI_ISL_622886	2020-10-20	B.1.1.240	Respiratory Virus Unit, Microbiology Services Colindale, Public Health England	Respiratory Virus Unit, Microbiology Services Colindale, Public Health England	PHE Covid Sequencing Team	2020-11-06
EPI_ISL_622887	2020-10-19	B.1.1.196	Respiratory Virus Unit, Microbiology Services Colindale, Public Health England	Respiratory Virus Unit, Microbiology Services Colindale, Public Health England	PHE Covid Sequencing Team	2020-11-06
EPI_ISL_622888	2020-10-18	B.1.1.240	Respiratory Virus Unit, Microbiology Services Colindale, Public Health England	Respiratory Virus Unit, Microbiology Services Colindale, Public Health England	PHE Covid Sequencing Team	2020-11-06
EPI_ISL_622889	2020-10-19	B.1.1.240	Respiratory Virus Unit, Microbiology Services Colindale, Public Health England	Respiratory Virus Unit, Microbiology Services Colindale, Public Health England	PHE Covid Sequencing Team	2020-11-06
EPI_ISL_622890	2020-10-17	B.1.1.240	Respiratory Virus Unit, Microbiology Services Colindale, Public Health England	Respiratory Virus Unit, Microbiology Services Colindale, Public Health England	PHE Covid Sequencing Team	2020-11-06
EPI_ISL_622891	2020-10-23	B.1.177	Respiratory Virus Unit, Microbiology Services Colindale, Public Health England	Respiratory Virus Unit, Microbiology Services Colindale, Public Health England	PHE Covid Sequencing Team	2020-11-06
EPI_ISL_660604	2020-10-28	B.1.1.371	Respiratory Virus Unit, Microbiology Services Colindale, Public Health England	COVID-19 Genomics UK (COG-UK) Consortium	PHE Covid Sequencing Team	2020-11-27
EPI_ISL_637158	2020-10-29	B.1.177.17	Respiratory Virus Unit, Microbiology Services Colindale, Public Health England	COVID-19 Genomics UK (COG-UK) Consortium	PHE Covid Sequencing Team	2020-11-16
EPI_ISL_653976	2020-10-28	B.1.177.30	Respiratory Virus Unit, Microbiology Services Colindale, Public Health England	COVID-19 Genomics UK (COG-UK) Consortium	PHE Covid Sequencing Team	2020-11-24
EPI_ISL_653977	2020-10-27	B.1.177	Respiratory Virus Unit, Microbiology Services Colindale, Public Health England	COVID-19 Genomics UK (COG-UK) Consortium	PHE Covid Sequencing Team	2020-11-24
EPI_ISL_653978	2020-10-27	B.1.177	Respiratory Virus Unit, Microbiology Services Colindale, Public Health England	COVID-19 Genomics UK (COG-UK) Consortium	PHE Covid Sequencing Team	2020-11-24
EPI_ISL_653979	2020-10-28	B.1.177.7	Respiratory Virus Unit, Microbiology Services Colindale, Public Health England	COVID-19 Genomics UK (COG-UK) Consortium	PHE Covid Sequencing Team	2020-11-24
EPI_ISL_653980	2020-10-28	B.1.177	Respiratory Virus Unit, Microbiology Services Colindale, Public Health England	COVID-19 Genomics UK (COG-UK) Consortium	PHE Covid Sequencing Team	2020-11-24
EPI_ISL_825589	2020-10-28	B.1.177	Respiratory Virus Unit, National Infection Service, Public Health England	COVID-19 Genomics UK (COG-UK) Consortium	PHE Covid Sequencing Team	2021-01-15
EPI_ISL_653981	2020-10-29	B.1.177.69	Respiratory Virus Unit, Microbiology Services Colindale, Public Health England	COVID-19 Genomics UK (COG-UK) Consortium	PHE Covid Sequencing Team	2020-11-24
EPI_ISL_653982	2020-10-29	B.1.177.69	Respiratory Virus Unit, Microbiology Services Colindale, Public Health England	COVID-19 Genomics UK (COG-UK) Consortium	PHE Covid Sequencing Team	2020-11-24
EPI_ISL_653983	2020-10-29	B.1.177	Respiratory Virus Unit, Microbiology Services Colindale, Public Health England	COVID-19 Genomics UK (COG-UK) Consortium	PHE Covid Sequencing Team	2020-11-24
EPI_ISL_653984	2020-10-29	B.1.177.16	Respiratory Virus Unit, Microbiology Services Colindale, Public Health England	COVID-19 Genomics UK (COG-UK) Consortium	PHE Covid Sequencing Team	2020-11-24
EPI_ISL_653985	2020-10-28	B.1.177	Respiratory Virus Unit, Microbiology Services Colindale, Public Health England	COVID-19 Genomics UK (COG-UK) Consortium	PHE Covid Sequencing Team	2020-11-24
EPI_ISL_632796	2020-10-09	B.1.258.4	Respiratory Virus Unit, Microbiology Services Colindale, Public Health England	Respiratory Virus Unit, Microbiology Services Colindale, Public Health England	PHE Covid Sequencing Team	2020-11-11
EPI_ISL_653986	2020-10-28	B.1.1.255	Respiratory Virus Unit, Microbiology Services Colindale, Public Health England	COVID-19 Genomics UK (COG-UK) Consortium	PHE Covid Sequencing Team	2020-11-24
EPI_ISL_653987	2020-10-29	B.1.177	Respiratory Virus Unit, Microbiology Services Colindale, Public Health England	COVID-19 Genomics UK (COG-UK) Consortium	PHE Covid Sequencing Team	2020-11-24
EPI_ISL_653988	2020-10-29	B.1.177.7	Respiratory Virus Unit, Microbiology Services Colindale, Public Health England	COVID-19 Genomics UK (COG-UK) Consortium	PHE Covid Sequencing Team	2020-11-24
EPI_ISL_637159	2020-10-28	B.1.177.16	Respiratory Virus Unit, Microbiology Services Colindale, Public Health England	COVID-19 Genomics UK (COG-UK) Consortium	PHE Covid Sequencing Team	2020-11-16
EPI_ISL_637160	2020-10-28	B.1.177.16	Respiratory Virus Unit, Microbiology Services Colindale, Public Health England	COVID-19 Genomics UK (COG-UK) Consortium	PHE Covid Sequencing Team	2020-11-16
EPI_ISL_825590	2020-10-29	B.1.177.8	Respiratory Virus Unit, National Infection Service, Public Health England	COVID-19 Genomics UK (COG-UK) Consortium	PHE Covid Sequencing Team	2021-01-15
EPI_ISL_660753	2020-10-29	B.1.177.81	Respiratory Virus Unit, Microbiology Services Colindale, Public Health England	COVID-19 Genomics UK (COG-UK) Consortium	PHE Covid Sequencing Team	2020-11-27
EPI_ISL_653937	2020-10-29	B.1.1.216	Respiratory Virus Unit, Microbiology Services Colindale, Public Health England	COVID-19 Genomics UK (COG-UK) Consortium	PHE Covid Sequencing Team	2020-11-24
EPI_ISL_653942	2020-10-28	B.1.1.216	Respiratory Virus Unit, Microbiology Services Colindale, Public Health England	COVID-19 Genomics UK (COG-UK) Consortium	PHE Covid Sequencing Team	2020-11-24
EPI_ISL_653951	2020-10-28	B.1.258	Respiratory Virus Unit, Microbiology Services Colindale, Public Health England	COVID-19 Genomics UK (COG-UK) Consortium	PHE Covid Sequencing Team	2020-11-24
EPI_ISL_653952	2020-10-29	B.1.258	Respiratory Virus Unit, Microbiology Services Colindale, Public Health England	COVID-19 Genomics UK (COG-UK) Consortium	PHE Covid Sequencing Team	2020-11-24
EPI_ISL_653943	2020-10-24	B.1.258.4	Respiratory Virus Unit, Microbiology Services Colindale, Public Health England	COVID-19 Genomics UK (COG-UK) Consortium	PHE Covid Sequencing Team	2020-11-24
EPI_ISL_653989	2020-10-28	B.1.177.4	Respiratory Virus Unit, Microbiology Services Colindale, Public Health England	COVID-19 Genomics UK (COG-UK) Consortium	PHE Covid Sequencing Team	2020-11-24
EPI_ISL_653956	2020-10-27	B.1.1.311	Respiratory Virus Unit, Microbiology Services Colindale, Public Health England	COVID-19 Genomics UK (COG-UK) Consortium	PHE Covid Sequencing Team	2020-11-24
EPI_ISL_653990	2020-10-29	B.1.523	Respiratory Virus Unit, Microbiology Services Colindale, Public Health England	COVID-19 Genomics UK (COG-UK) Consortium	PHE Covid Sequencing Team	2020-11-24
EPI_ISL_653947	2020-10-30	B.1.523	Respiratory Virus Unit, Microbiology Services Colindale, Public Health England	COVID-19 Genomics UK (COG-UK) Consortium	PHE Covid Sequencing Team	2020-11-24
EPI_ISL_653991	2020-10-29	B.1.1.279	Respiratory Virus Unit, Microbiology Services Colindale, Public Health England	COVID-19 Genomics UK (COG-UK) Consortium	PHE Covid Sequencing Team	2020-11-24
EPI_ISL_653992	2020-10-30	B.1.177.69	Respiratory Virus Unit, Microbiology Services Colindale, Public Health England	COVID-19 Genomics UK (COG-UK) Consortium	PHE Covid Sequencing Team	2020-11-24
EPI_ISL_653993	2020-10-29	B.1.177.69	Respiratory Virus Unit, Microbiology Services Colindale, Public Health England	COVID-19 Genomics UK (COG-UK) Consortium	PHE Covid Sequencing Team	2020-11-24
EPI_ISL_653994	2020-10-28	B.1.177.57	Respiratory Virus Unit, Microbiology Services Colindale, Public Health England	COVID-19 Genomics UK (COG-UK) Consortium	PHE Covid Sequencing Team	2020-11-24
EPI_ISL_653995	2020-10-28	B.1.177	Respiratory Virus Unit, Microbiology Services Colindale, Public Health England	COVID-19 Genomics UK (COG-UK) Consortium	PHE Covid Sequencing Team	2020-11-24
EPI_ISL_653996	2020-10-28	B.1.177.87	Respiratory Virus Unit, Microbiology Services Colindale, Public Health England	COVID-19 Genomics UK (COG-UK) Consortium	PHE Covid Sequencing Team	2020-11-24
EPI_ISL_653997	2020-10-28	B.1.1	Respiratory Virus Unit, Microbiology Services Colindale, Public Health England	COVID-19 Genomics UK (COG-UK) Consortium	PHE Covid Sequencing Team	2020-11-24
EPI_ISL_653998	2020-10-28	B.1.177.19	Respiratory Virus Unit, Microbiology Services Colindale, Public Health England	COVID-19 Genomics UK (COG-UK) Consortium	PHE Covid Sequencing Team	2020-11-24
EPI_ISL_653999	2020-10-28	B.1.177.19	Respiratory Virus Unit, Microbiology Services Colindale, Public Health England	COVID-19 Genomics UK (COG-UK) Consortium	PHE Covid Sequencing Team	2020-11-24
EPI_ISL_654000	2020-10-29	B.1.177.19	Respiratory Virus Unit, Microbiology Services Colindale, Public Health England	COVID-19 Genomics UK (COG-UK) Consortium	PHE Covid Sequencing Team	2020-11-24
EPI_ISL_654001	2020-10-29	B.1.177.54	Respiratory Virus Unit, Microbiology Services Colindale, Public Health England	COVID-19 Genomics UK (COG-UK) Consortium	PHE Covid Sequencing Team	2020-11-24
EPI_ISL_637161	2020-10-29	B.1.177.54	Respiratory Virus Unit, Microbiology Services Colindale, Public Health England	COVID-19 Genomics UK (COG-UK) Consortium	PHE Covid Sequencing Team	2020-11-16
EPI_ISL_637162	2020-10-28	B.1.177.54	Respiratory Virus Unit, Microbiology Services Colindale, Public Health England	COVID-19 Genomics UK (COG-UK) Consortium	PHE Covid Sequencing Team	2020-11-16
EPI_ISL_637163	2020-10-28	B.1.177.54	Respiratory Virus Unit, Microbiology Services Colindale, Public Health England	COVID-19 Genomics UK (COG-UK) Consortium	PHE Covid Sequencing Team	2020-11-16
EPI_ISL_637164	2020-10-28	B.1.177.54	Respiratory Virus Unit, Microbiology Services Colindale, Public Health England	COVID-19 Genomics UK (COG-UK) Consortium	PHE Covid Sequencing Team	2020-11-16
EPI_ISL_637165	2020-10-28	B.1.177.54	Respiratory Virus Unit, Microbiology Services Colindale, Public Health England	COVID-19 Genomics UK (COG-UK) Consortium	PHE Covid Sequencing Team	2020-11-16
EPI_ISL_637166	2020-10-29	B.1.177.54	Respiratory Virus Unit, Microbiology Services Colindale, Public Health England	COVID-19 Genomics UK (COG-UK) Consortium	PHE Covid Sequencing Team	2020-11-16
EPI_ISL_637167	2020-10-22	B.1.177.54	Respiratory Virus Unit, Microbiology Services Colindale, Public Health England	COVID-19 Genomics UK (COG-UK) Consortium	PHE Covid Sequencing Team	2020-11-16
EPI_ISL_654002	2020-10-30	B.1.177	Respiratory Virus Unit, Microbiology Services Colindale, Public Health England	COVID-19 Genomics UK (COG-UK) Consortium	PHE Covid Sequencing Team	2020-11-24
EPI_ISL_654003	2020-10-30	B.1.177	Respiratory Virus Unit, Microbiology Services Colindale, Public Health England	COVID-19 Genomics UK (COG-UK) Consortium	PHE Covid Sequencing Team	2020-11-24
EPI_ISL_654004	2020-10-30	B.1.177.54	Respiratory Virus Unit, Microbiology Services Colindale, Public Health England	COVID-19 Genomics UK (COG-UK) Consortium	PHE Covid Sequencing Team	2020-11-24
EPI_ISL_654005	2020-10-29	B.1.177	Respiratory Virus Unit, Microbiology Services Colindale, Public Health England	COVID-19 Genomics UK (COG-UK) Consortium	PHE Covid Sequencing Team	2020-11-24
EPI_ISL_653953	2020-10-30	B.1.258	Respiratory Virus Unit, Microbiology Services Colindale, Public Health England	COVID-19 Genomics UK (COG-UK) Consortium	PHE Covid Sequencing Team	2020-11-24
EPI_ISL_654006	2020-10-30	B.1.177.54	Respiratory Virus Unit, Microbiology Services Colindale, Public Health England	COVID-19 Genomics UK (COG-UK) Consortium	PHE Covid Sequencing Team	2020-11-24
EPI_ISL_654007	2020-10-29	B.1.177	Respiratory Virus Unit, Microbiology Services Colindale, Public Health England	COVID-19 Genomics UK (COG-UK) Consortium	PHE Covid Sequencing Team	2020-11-24
EPI_ISL_654008	2020-10-30	B.1.177.19	Respiratory Virus Unit, Microbiology Services Colindale, Public Health England	COVID-19 Genomics UK (COG-UK) Consortium	PHE Covid Sequencing Team	2020-11-24
EPI_ISL_637168	2020-10-30	B.1.258	Respiratory Virus Unit, Microbiology Services Colindale, Public Health England	COVID-19 Genomics UK (COG-UK) Consortium	PHE Covid Sequencing Team	2020-11-16
EPI_ISL_660754	2020-10-30	B.1.258	Respiratory Virus Unit, Microbiology Services Colindale, Public Health England	COVID-19 Genomics UK (COG-UK) Consortium	PHE Covid Sequencing Team	2020-11-27
EPI_ISL_637169	2020-10-30	B.1.258	Respiratory Virus Unit, Microbiology Services Colindale, Public Health England	COVID-19 Genomics UK (COG-UK) Consortium	PHE Covid Sequencing Team	2020-11-16
EPI_ISL_637170	2020-10-30	B.1.258	Respiratory Virus Unit, Microbiology Services Colindale, Public Health England	COVID-19 Genomics UK (COG-UK) Consortium	PHE Covid Sequencing Team	2020-11-16
EPI_ISL_637171	2020-10-29	B.1.258	Respiratory Virus Unit, Microbiology Services Colindale, Public Health England	COVID-19 Genomics UK (COG-UK) Consortium	PHE Covid Sequencing Team	2020-11-16
EPI_ISL_666740	2020-10-29	B.1.258	Respiratory Virus Unit, Microbiology Services Colindale, Public Health England	COVID-19 Genomics UK (COG-UK) Consortium	PHE Covid Sequencing Team	2020-12-01
EPI_ISL_660755	2020-10-30	B.1.258	Respiratory Virus Unit, Microbiology Services Colindale, Public Health England	COVID-19 Genomics UK (COG-UK) Consortium	PHE Covid Sequencing Team	2020-11-27
EPI_ISL_637172	2020-10-30	B.1.258	Respiratory Virus Unit, Microbiology Services Colindale, Public Health England	COVID-19 Genomics UK (COG-UK) Consortium	PHE Covid Sequencing Team	2020-11-16
EPI_ISL_637173	2020-10-29	B.1.258	Respiratory Virus Unit, Microbiology Services Colindale, Public Health England	COVID-19 Genomics UK (COG-UK) Consortium	PHE Covid Sequencing Team	2020-11-16
EPI_ISL_637174	2020-10-30	B.1.258	Respiratory Virus Unit, Microbiology Services Colindale, Public Health England	COVID-19 Genomics UK (COG-UK) Consortium	PHE Covid Sequencing Team	2020-11-16
EPI_ISL_637175	2020-10-29	B.1.258	Respiratory Virus Unit, Microbiology Services Colindale, Public Health England	COVID-19 Genomics UK (COG-UK) Consortium	PHE Covid Sequencing Team	2020-11-16
EPI_ISL_637176	2020-10-30	B.1.36	Respiratory Virus Unit, Microbiology Services Colindale, Public Health England	COVID-19 Genomics UK (COG-UK) Consortium	PHE Covid Sequencing Team	2020-11-16
EPI_ISL_637177	2020-10-30	B.1.160	Respiratory Virus Unit, Microbiology Services Colindale, Public Health England	COVID-19 Genomics UK (COG-UK) Consortium	PHE Covid Sequencing Team	2020-11-16
EPI_ISL_637178	2020-10-29	B.1.523	Respiratory Virus Unit, Microbiology Services Colindale, Public Health England	COVID-19 Genomics UK (COG-UK) Consortium	PHE Covid Sequencing Team	2020-11-16
EPI_ISL_637179	2020-10-29	B.1.523	Respiratory Virus Unit, Microbiology Services Colindale, Public Health England	COVID-19 Genomics UK (COG-UK) Consortium	PHE Covid Sequencing Team	2020-11-16
EPI_ISL_639822	2020-10-30	B.1.1	Respiratory Virus Unit, Microbiology Services Colindale, Public Health England	COVID-19 Genomics UK (COG-UK) Consortium	PHE Covid Sequencing Team	2020-11-17
EPI_ISL_654009	2020-10-30	B.1.177	Respiratory Virus Unit, Microbiology Services Colindale, Public Health England	COVID-19 Genomics UK (COG-UK) Consortium	PHE Covid Sequencing Team	2020-11-24
EPI_ISL_654010	2020-10-29	B.1.177.54	Respiratory Virus Unit, Microbiology Services Colindale, Public Health England	COVID-19 Genomics UK (COG-UK) Consortium	PHE Covid Sequencing Team	2020-11-24
EPI_ISL_660756	2020-10-29	B.1.177.54	Respiratory Virus Unit, Microbiology Services Colindale, Public Health England	COVID-19 Genomics UK (COG-UK) Consortium	PHE Covid Sequencing Team	2020-11-27
EPI_ISL_660757	2020-10-30	B.1.1.216	Respiratory Virus Unit, Microbiology Services Colindale, Public Health England	COVID-19 Genomics UK (COG-UK) Consortium	PHE Covid Sequencing Team	2020-11-27
EPI_ISL_666770	2020-10-30	B.1.177.54	Respiratory Virus Unit, Microbiology Services Colindale, Public Health England	COVID-19 Genomics UK (COG-UK) Consortium	PHE Covid Sequencing Team	2020-12-01
EPI_ISL_825591	2020-10-30	B.1.177.4	Respiratory Virus Unit, National Infection Service, Public Health England	COVID-19 Genomics UK (COG-UK) Consortium	PHE Covid Sequencing Team	2021-01-15
EPI_ISL_825592	2020-10-30	B.1.177.4	Respiratory Virus Unit, National Infection Service, Public Health England	COVID-19 Genomics UK (COG-UK) Consortium	PHE Covid Sequencing Team	2021-01-15
EPI_ISL_654011	2020-10-30	B.1.177.54	Respiratory Virus Unit, Microbiology Services Colindale, Public Health England	COVID-19 Genomics UK (COG-UK) Consortium	PHE Covid Sequencing Team	2020-11-24
EPI_ISL_660758	2020-10-30	B.1.177.7	Respiratory Virus Unit, Microbiology Services Colindale, Public Health England	COVID-19 Genomics UK (COG-UK) Consortium	PHE Covid Sequencing Team	2020-11-27
EPI_ISL_660759	2020-10-31	B.1.177.57	Respiratory Virus Unit, Microbiology Services Colindale, Public Health England	COVID-19 Genomics UK (COG-UK) Consortium	PHE Covid Sequencing Team	2020-11-27
EPI_ISL_660760	2020-10-30	B.1.1.37	Respiratory Virus Unit, Microbiology Services Colindale, Public Health England	COVID-19 Genomics UK (COG-UK) Consortium	PHE Covid Sequencing Team	2020-11-27
EPI_ISL_660761	2020-10-29	B.1.177.4	Respiratory Virus Unit, Microbiology Services Colindale, Public Health England	COVID-19 Genomics UK (COG-UK) Consortium	PHE Covid Sequencing Team	2020-11-27
EPI_ISL_660762	2020-10-29	B.1.177.54	Respiratory Virus Unit, Microbiology Services Colindale, Public Health England	COVID-19 Genomics UK (COG-UK) Consortium	PHE Covid Sequencing Team	2020-11-27
EPI_ISL_660763	2020-10-30	B.1.177	Respiratory Virus Unit, Microbiology Services Colindale, Public Health England	COVID-19 Genomics UK (COG-UK) Consortium	PHE Covid Sequencing Team	2020-11-27
EPI_ISL_660764	2020-10-30	B.1.362.2	Respiratory Virus Unit, Microbiology Services Colindale, Public Health England	COVID-19 Genomics UK (COG-UK) Consortium	PHE Covid Sequencing Team	2020-11-27
EPI_ISL_653938	2020-10-31	B.1.1.196	Respiratory Virus Unit, Microbiology Services Colindale, Public Health England	COVID-19 Genomics UK (COG-UK) Consortium	PHE Covid Sequencing Team	2020-11-24
EPI_ISL_660765	2020-10-30	B.1.177.7	Respiratory Virus Unit, Microbiology Services Colindale, Public Health England	COVID-19 Genomics UK (COG-UK) Consortium	PHE Covid Sequencing Team	2020-11-27
EPI_ISL_654012	2020-10-31	B.1.177.54	Respiratory Virus Unit, Microbiology Services Colindale, Public Health England	COVID-19 Genomics UK (COG-UK) Consortium	PHE Covid Sequencing Team	2020-11-24
EPI_ISL_654013	2020-10-31	B.1.177	Respiratory Virus Unit, Microbiology Services Colindale, Public Health England	COVID-19 Genomics UK (COG-UK) Consortium	PHE Covid Sequencing Team	2020-11-24
EPI_ISL_653954	2020-10-31	B.1.258	Respiratory Virus Unit, Microbiology Services Colindale, Public Health England	COVID-19 Genomics UK (COG-UK) Consortium	PHE Covid Sequencing Team	2020-11-24
EPI_ISL_654014	2020-10-31	B.1.177.54	Respiratory Virus Unit, Microbiology Services Colindale, Public Health England	COVID-19 Genomics UK (COG-UK) Consortium	PHE Covid Sequencing Team	2020-11-24
EPI_ISL_654015	2020-10-31	B.1.177	Respiratory Virus Unit, Microbiology Services Colindale, Public Health England	COVID-19 Genomics UK (COG-UK) Consortium	PHE Covid Sequencing Team	2020-11-24
EPI_ISL_660766	2020-10-31	B.1.177.19	Respiratory Virus Unit, Microbiology Services Colindale, Public Health England	COVID-19 Genomics UK (COG-UK) Consortium	PHE Covid Sequencing Team	2020-11-27
EPI_ISL_660767	2020-10-31	B.1.177.69	Respiratory Virus Unit, Microbiology Services Colindale, Public Health England	COVID-19 Genomics UK (COG-UK) Consortium	PHE Covid Sequencing Team	2020-11-27
EPI_ISL_660768	2020-10-31	B.1.523	Respiratory Virus Unit, Microbiology Services Colindale, Public Health England	COVID-19 Genomics UK (COG-UK) Consortium	PHE Covid Sequencing Team	2020-11-27
EPI_ISL_660769	2020-10-31	B.1.1.216	Respiratory Virus Unit, Microbiology Services Colindale, Public Health England	COVID-19 Genomics UK (COG-UK) Consortium	PHE Covid Sequencing Team	2020-11-27
EPI_ISL_660770	2020-10-31	B.1.177.54	Respiratory Virus Unit, Microbiology Services Colindale, Public Health England	COVID-19 Genomics UK (COG-UK) Consortium	PHE Covid Sequencing Team	2020-11-27
EPI_ISL_660771	2020-10-31	B.1.177.54	Respiratory Virus Unit, Microbiology Services Colindale, Public Health England	COVID-19 Genomics UK (COG-UK) Consortium	PHE Covid Sequencing Team	2020-11-27
EPI_ISL_660772	2020-11-01	B.1.177.69	Respiratory Virus Unit, Microbiology Services Colindale, Public Health England	COVID-19 Genomics UK (COG-UK) Consortium	PHE Covid Sequencing Team	2020-11-27
EPI_ISL_660773	2020-11-01	B.1.1.216	Respiratory Virus Unit, Microbiology Services Colindale, Public Health England	COVID-19 Genomics UK (COG-UK) Consortium	PHE Covid Sequencing Team	2020-11-27
EPI_ISL_666726	2020-11-01	B.1.523	Respiratory Virus Unit, Microbiology Services Colindale, Public Health England	COVID-19 Genomics UK (COG-UK) Consortium	PHE Covid Sequencing Team	2020-12-01
EPI_ISL_660774	2020-11-01	B.1.177	Respiratory Virus Unit, Microbiology Services Colindale, Public Health England	COVID-19 Genomics UK (COG-UK) Consortium	PHE Covid Sequencing Team	2020-11-27
EPI_ISL_660775	2020-11-01	B.1.177.54	Respiratory Virus Unit, Microbiology Services Colindale, Public Health England	COVID-19 Genomics UK (COG-UK) Consortium	PHE Covid Sequencing Team	2020-11-27
EPI_ISL_660776	2020-11-01	B.1.177.54	Respiratory Virus Unit, Microbiology Services Colindale, Public Health England	COVID-19 Genomics UK (COG-UK) Consortium	PHE Covid Sequencing Team	2020-11-27
EPI_ISL_660777	2020-11-01	B.1.258	Respiratory Virus Unit, Microbiology Services Colindale, Public Health England	COVID-19 Genomics UK (COG-UK) Consortium	PHE Covid Sequencing Team	2020-11-27
EPI_ISL_660778	2020-11-01	B.1.177.54	Respiratory Virus Unit, Microbiology Services Colindale, Public Health England	COVID-19 Genomics UK (COG-UK) Consortium	PHE Covid Sequencing Team	2020-11-27
EPI_ISL_660779	2020-11-01	B.1.177	Respiratory Virus Unit, Microbiology Services Colindale, Public Health England	COVID-19 Genomics UK (COG-UK) Consortium	PHE Covid Sequencing Team	2020-11-27
EPI_ISL_660780	2020-11-01	B.1.177.19	Respiratory Virus Unit, Microbiology Services Colindale, Public Health England	COVID-19 Genomics UK (COG-UK) Consortium	PHE Covid Sequencing Team	2020-11-27
EPI_ISL_660781	2020-10-30	B.1.177.20	Respiratory Virus Unit, Microbiology Services Colindale, Public Health England	COVID-19 Genomics UK (COG-UK) Consortium	PHE Covid Sequencing Team	2020-11-27
EPI_ISL_660782	2020-11-02	B.1.177.15	Respiratory Virus Unit, Microbiology Services Colindale, Public Health England	COVID-19 Genomics UK (COG-UK) Consortium	PHE Covid Sequencing Team	2020-11-27
EPI_ISL_660783	2020-10-30	B.1.177	Respiratory Virus Unit, Microbiology Services Colindale, Public Health England	COVID-19 Genomics UK (COG-UK) Consortium	PHE Covid Sequencing Team	2020-11-27
EPI_ISL_660784	2020-11-02	B.1.177.57	Respiratory Virus Unit, Microbiology Services Colindale, Public Health England	COVID-19 Genomics UK (COG-UK) Consortium	PHE Covid Sequencing Team	2020-11-27
EPI_ISL_660785	2020-11-02	B.1.1.216	Respiratory Virus Unit, Microbiology Services Colindale, Public Health England	COVID-19 Genomics UK (COG-UK) Consortium	PHE Covid Sequencing Team	2020-11-27
EPI_ISL_660786	2020-11-02	B.1.177.19	Respiratory Virus Unit, Microbiology Services Colindale, Public Health England	COVID-19 Genomics UK (COG-UK) Consortium	PHE Covid Sequencing Team	2020-11-27
EPI_ISL_660787	2020-11-02	B.1.177.54	Respiratory Virus Unit, Microbiology Services Colindale, Public Health England	COVID-19 Genomics UK (COG-UK) Consortium	PHE Covid Sequencing Team	2020-11-27
EPI_ISL_660788	2020-11-02	B.1.177.54	Respiratory Virus Unit, Microbiology Services Colindale, Public Health England	COVID-19 Genomics UK (COG-UK) Consortium	PHE Covid Sequencing Team	2020-11-27
EPI_ISL_660789	2020-11-02	B.1.177	Respiratory Virus Unit, Microbiology Services Colindale, Public Health England	COVID-19 Genomics UK (COG-UK) Consortium	PHE Covid Sequencing Team	2020-11-27
EPI_ISL_660790	2020-11-02	B.1.177	Respiratory Virus Unit, Microbiology Services Colindale, Public Health England	COVID-19 Genomics UK (COG-UK) Consortium	PHE Covid Sequencing Team	2020-11-27
EPI_ISL_660791	2020-11-02	B.1.258	Respiratory Virus Unit, Microbiology Services Colindale, Public Health England	COVID-19 Genomics UK (COG-UK) Consortium	PHE Covid Sequencing Team	2020-11-27
EPI_ISL_637180	2020-11-02	B.1.1.12	Respiratory Virus Unit, Microbiology Services Colindale, Public Health England	COVID-19 Genomics UK (COG-UK) Consortium	PHE Covid Sequencing Team	2020-11-16
EPI_ISL_637181	2020-11-02	B.1.177.4	Respiratory Virus Unit, Microbiology Services Colindale, Public Health England	COVID-19 Genomics UK (COG-UK) Consortium	PHE Covid Sequencing Team	2020-11-16
EPI_ISL_637182	2020-11-02	B.1.177.87	Respiratory Virus Unit, Microbiology Services Colindale, Public Health England	COVID-19 Genomics UK (COG-UK) Consortium	PHE Covid Sequencing Team	2020-11-16
EPI_ISL_637183	2020-11-02	B.1.1.311	Respiratory Virus Unit, Microbiology Services Colindale, Public Health England	COVID-19 Genomics UK (COG-UK) Consortium	PHE Covid Sequencing Team	2020-11-16
EPI_ISL_660792	2020-11-03	B.1.1.286	Respiratory Virus Unit, Microbiology Services Colindale, Public Health England	COVID-19 Genomics UK (COG-UK) Consortium	PHE Covid Sequencing Team	2020-11-27
EPI_ISL_660793	2020-11-03	B.1.177.4	Respiratory Virus Unit, Microbiology Services Colindale, Public Health England	COVID-19 Genomics UK (COG-UK) Consortium	PHE Covid Sequencing Team	2020-11-27
EPI_ISL_678644	2020-11-03	B.1.1.216	Respiratory Virus Unit, Microbiology Services Colindale, Public Health England	COVID-19 Genomics UK (COG-UK) Consortium	PHE Covid Sequencing Team	2020-12-07
EPI_ISL_825593	2020-11-03	B.1.177.18	Respiratory Virus Unit, National Infection Service, Public Health England	COVID-19 Genomics UK (COG-UK) Consortium	PHE Covid Sequencing Team	2021-01-15
EPI_ISL_678645	2020-11-02	B.1.177.69	Respiratory Virus Unit, Microbiology Services Colindale, Public Health England	COVID-19 Genomics UK (COG-UK) Consortium	PHE Covid Sequencing Team	2020-12-07
EPI_ISL_678646	2020-11-02	B.1.177.54	Respiratory Virus Unit, Microbiology Services Colindale, Public Health England	COVID-19 Genomics UK (COG-UK) Consortium	PHE Covid Sequencing Team	2020-12-07
EPI_ISL_678647	2020-11-03	B.1.177.54	Respiratory Virus Unit, Microbiology Services Colindale, Public Health England	COVID-19 Genomics UK (COG-UK) Consortium	PHE Covid Sequencing Team	2020-12-07
EPI_ISL_678648	2020-11-02	B.1.1.37	Respiratory Virus Unit, Microbiology Services Colindale, Public Health England	COVID-19 Genomics UK (COG-UK) Consortium	PHE Covid Sequencing Team	2020-12-07
EPI_ISL_678649	2020-11-02	B.1.177.15	Respiratory Virus Unit, Microbiology Services Colindale, Public Health England	COVID-19 Genomics UK (COG-UK) Consortium	PHE Covid Sequencing Team	2020-12-07
EPI_ISL_825594	2020-11-03	B.1.177	Respiratory Virus Unit, National Infection Service, Public Health England	COVID-19 Genomics UK (COG-UK) Consortium	PHE Covid Sequencing Team	2021-01-15
EPI_ISL_686541	2020-11-03	B.1.177.19	Respiratory Virus Unit, Microbiology Services Colindale, Public Health England	COVID-19 Genomics UK (COG-UK) Consortium	PHE Covid Sequencing Team	2020-12-10
EPI_ISL_686542	2020-11-03	B.1.177.19	Respiratory Virus Unit, Microbiology Services Colindale, Public Health England	COVID-19 Genomics UK (COG-UK) Consortium	PHE Covid Sequencing Team	2020-12-10
EPI_ISL_686543	2020-11-03	B.1.177.19	Respiratory Virus Unit, Microbiology Services Colindale, Public Health England	COVID-19 Genomics UK (COG-UK) Consortium	PHE Covid Sequencing Team	2020-12-10
EPI_ISL_678650	2020-11-04	B.1.177.15	Respiratory Virus Unit, Microbiology Services Colindale, Public Health England	COVID-19 Genomics UK (COG-UK) Consortium	PHE Covid Sequencing Team	2020-12-07
EPI_ISL_825549	2020-11-03	B.1.177	Respiratory Virus Unit, National Infection Service, Public Health England	COVID-19 Genomics UK (COG-UK) Consortium	PHE Covid Sequencing Team	2021-01-15
EPI_ISL_678651	2020-11-03	B.1.177.69	Respiratory Virus Unit, Microbiology Services Colindale, Public Health England	COVID-19 Genomics UK (COG-UK) Consortium	PHE Covid Sequencing Team	2020-12-07
EPI_ISL_678652	2020-11-02	B.1.177.81	Respiratory Virus Unit, Microbiology Services Colindale, Public Health England	COVID-19 Genomics UK (COG-UK) Consortium	PHE Covid Sequencing Team	2020-12-07
EPI_ISL_678653	2020-11-03	B.1.177.54	Respiratory Virus Unit, Microbiology Services Colindale, Public Health England	COVID-19 Genomics UK (COG-UK) Consortium	PHE Covid Sequencing Team	2020-12-07
EPI_ISL_678654	2020-11-03	B.1.177.54	Respiratory Virus Unit, Microbiology Services Colindale, Public Health England	COVID-19 Genomics UK (COG-UK) Consortium	PHE Covid Sequencing Team	2020-12-07
EPI_ISL_678655	2020-11-03	B.1.177	Respiratory Virus Unit, Microbiology Services Colindale, Public Health England	COVID-19 Genomics UK (COG-UK) Consortium	PHE Covid Sequencing Team	2020-12-07
EPI_ISL_678656	2020-11-03	B.1.177.81	Respiratory Virus Unit, Microbiology Services Colindale, Public Health England	COVID-19 Genomics UK (COG-UK) Consortium	PHE Covid Sequencing Team	2020-12-07
EPI_ISL_678657	2020-11-02	B.1.177	Respiratory Virus Unit, Microbiology Services Colindale, Public Health England	COVID-19 Genomics UK (COG-UK) Consortium	PHE Covid Sequencing Team	2020-12-07
EPI_ISL_678658	2020-11-04	AD.2	Respiratory Virus Unit, Microbiology Services Colindale, Public Health England	COVID-19 Genomics UK (COG-UK) Consortium	PHE Covid Sequencing Team	2020-12-07
EPI_ISL_678659	2020-11-02	B.1.1.153	Respiratory Virus Unit, Microbiology Services Colindale, Public Health England	COVID-19 Genomics UK (COG-UK) Consortium	PHE Covid Sequencing Team	2020-12-07
EPI_ISL_678660	2020-11-04	B.1.177	Respiratory Virus Unit, Microbiology Services Colindale, Public Health England	COVID-19 Genomics UK (COG-UK) Consortium	PHE Covid Sequencing Team	2020-12-07
EPI_ISL_678661	2020-11-02	B.1.177	Respiratory Virus Unit, Microbiology Services Colindale, Public Health England	COVID-19 Genomics UK (COG-UK) Consortium	PHE Covid Sequencing Team	2020-12-07
EPI_ISL_678662	2020-10-26	B.1.362.2	Respiratory Virus Unit, Microbiology Services Colindale, Public Health England	COVID-19 Genomics UK (COG-UK) Consortium	PHE Covid Sequencing Team	2020-12-07
EPI_ISL_678663	2020-11-02	B.1.160	Respiratory Virus Unit, Microbiology Services Colindale, Public Health England	COVID-19 Genomics UK (COG-UK) Consortium	PHE Covid Sequencing Team	2020-12-07
EPI_ISL_678664	2020-11-02	B.1.160	Respiratory Virus Unit, Microbiology Services Colindale, Public Health England	COVID-19 Genomics UK (COG-UK) Consortium	PHE Covid Sequencing Team	2020-12-07
EPI_ISL_678665	2020-11-02	B.1.258	Respiratory Virus Unit, Microbiology Services Colindale, Public Health England	COVID-19 Genomics UK (COG-UK) Consortium	PHE Covid Sequencing Team	2020-12-07
EPI_ISL_678666	2020-11-04	B.1.36.17	Respiratory Virus Unit, Microbiology Services Colindale, Public Health England	COVID-19 Genomics UK (COG-UK) Consortium	PHE Covid Sequencing Team	2020-12-07
EPI_ISL_678667	2020-11-02	B.1.177	Respiratory Virus Unit, Microbiology Services Colindale, Public Health England	COVID-19 Genomics UK (COG-UK) Consortium	PHE Covid Sequencing Team	2020-12-07
EPI_ISL_637184	2020-11-03	B.1.221	Respiratory Virus Unit, Microbiology Services Colindale, Public Health England	COVID-19 Genomics UK (COG-UK) Consortium	PHE Covid Sequencing Team	2020-11-16
EPI_ISL_678668	2020-11-04	B.1.1.37	Respiratory Virus Unit, Microbiology Services Colindale, Public Health England	COVID-19 Genomics UK (COG-UK) Consortium	PHE Covid Sequencing Team	2020-12-07
EPI_ISL_678669	2020-11-03	B.1.177	Respiratory Virus Unit, Microbiology Services Colindale, Public Health England	COVID-19 Genomics UK (COG-UK) Consortium	PHE Covid Sequencing Team	2020-12-07
EPI_ISL_678670	2020-11-04	B.1.177	Respiratory Virus Unit, Microbiology Services Colindale, Public Health England	COVID-19 Genomics UK (COG-UK) Consortium	PHE Covid Sequencing Team	2020-12-07
EPI_ISL_678671	2020-11-03	B.1.258	Respiratory Virus Unit, Microbiology Services Colindale, Public Health England	COVID-19 Genomics UK (COG-UK) Consortium	PHE Covid Sequencing Team	2020-12-07
EPI_ISL_678672	2020-11-04	B.1.177.81	Respiratory Virus Unit, Microbiology Services Colindale, Public Health England	COVID-19 Genomics UK (COG-UK) Consortium	PHE Covid Sequencing Team	2020-12-07
EPI_ISL_678673	2020-11-04	B.1.258	Respiratory Virus Unit, Microbiology Services Colindale, Public Health England	COVID-19 Genomics UK (COG-UK) Consortium	PHE Covid Sequencing Team	2020-12-07
EPI_ISL_678674	2020-11-04	B.1.177.69	Respiratory Virus Unit, Microbiology Services Colindale, Public Health England	COVID-19 Genomics UK (COG-UK) Consortium	PHE Covid Sequencing Team	2020-12-07
EPI_ISL_678675	2020-11-04	B.1.177.18	Respiratory Virus Unit, Microbiology Services Colindale, Public Health England	COVID-19 Genomics UK (COG-UK) Consortium	PHE Covid Sequencing Team	2020-12-07
EPI_ISL_678676	2020-11-03	B.1.177.18	Respiratory Virus Unit, Microbiology Services Colindale, Public Health England	COVID-19 Genomics UK (COG-UK) Consortium	PHE Covid Sequencing Team	2020-12-07
EPI_ISL_678677	2020-11-04	B.1.1.216	Respiratory Virus Unit, Microbiology Services Colindale, Public Health England	COVID-19 Genomics UK (COG-UK) Consortium	PHE Covid Sequencing Team	2020-12-07
EPI_ISL_678678	2020-11-04	B.1.177.54	Respiratory Virus Unit, Microbiology Services Colindale, Public Health England	COVID-19 Genomics UK (COG-UK) Consortium	PHE Covid Sequencing Team	2020-12-07
EPI_ISL_678679	2020-11-04	B.1.177.54	Respiratory Virus Unit, Microbiology Services Colindale, Public Health England	COVID-19 Genomics UK (COG-UK) Consortium	PHE Covid Sequencing Team	2020-12-07
EPI_ISL_678680	2020-11-03	B.1.177.57	Respiratory Virus Unit, Microbiology Services Colindale, Public Health England	COVID-19 Genomics UK (COG-UK) Consortium	PHE Covid Sequencing Team	2020-12-07
EPI_ISL_678681	2020-11-05	B.1.177.4	Respiratory Virus Unit, Microbiology Services Colindale, Public Health England	COVID-19 Genomics UK (COG-UK) Consortium	PHE Covid Sequencing Team	2020-12-07
EPI_ISL_683491	2020-11-04	B.1.160	Respiratory Virus Unit, Microbiology Services Colindale, Public Health England	COVID-19 Genomics UK (COG-UK) Consortium	PHE Covid Sequencing Team	2020-12-09
EPI_ISL_678682	2020-11-05	B.1.1.7	Respiratory Virus Unit, Microbiology Services Colindale, Public Health England	COVID-19 Genomics UK (COG-UK) Consortium	PHE Covid Sequencing Team	2020-12-07
EPI_ISL_678683	2020-11-04	B.1.177	Respiratory Virus Unit, Microbiology Services Colindale, Public Health England	COVID-19 Genomics UK (COG-UK) Consortium	PHE Covid Sequencing Team	2020-12-07
EPI_ISL_678684	2020-11-04	B.1.177.20	Respiratory Virus Unit, Microbiology Services Colindale, Public Health England	COVID-19 Genomics UK (COG-UK) Consortium	PHE Covid Sequencing Team	2020-12-07
EPI_ISL_678685	2020-11-05	B.1.177	Respiratory Virus Unit, Microbiology Services Colindale, Public Health England	COVID-19 Genomics UK (COG-UK) Consortium	PHE Covid Sequencing Team	2020-12-07
EPI_ISL_678686	2020-11-05	B.1.258.5	Respiratory Virus Unit, Microbiology Services Colindale, Public Health England	COVID-19 Genomics UK (COG-UK) Consortium	PHE Covid Sequencing Team	2020-12-07
EPI_ISL_686544	2020-11-04	B.1.36.17	Respiratory Virus Unit, Microbiology Services Colindale, Public Health England	COVID-19 Genomics UK (COG-UK) Consortium	PHE Covid Sequencing Team	2020-12-10
EPI_ISL_686545	2020-11-04	B.1.36.17	Respiratory Virus Unit, Microbiology Services Colindale, Public Health England	COVID-19 Genomics UK (COG-UK) Consortium	PHE Covid Sequencing Team	2020-12-10
EPI_ISL_678687	2020-11-05	B.1.177.50	Respiratory Virus Unit, Microbiology Services Colindale, Public Health England	COVID-19 Genomics UK (COG-UK) Consortium	PHE Covid Sequencing Team	2020-12-07
EPI_ISL_678688	2020-11-04	B.1.177.4	Respiratory Virus Unit, Microbiology Services Colindale, Public Health England	COVID-19 Genomics UK (COG-UK) Consortium	PHE Covid Sequencing Team	2020-12-07
EPI_ISL_678689	2020-11-05	B.1.1.216	Respiratory Virus Unit, Microbiology Services Colindale, Public Health England	COVID-19 Genomics UK (COG-UK) Consortium	PHE Covid Sequencing Team	2020-12-07
EPI_ISL_678690	2020-11-05	B.1.177.4	Respiratory Virus Unit, Microbiology Services Colindale, Public Health England	COVID-19 Genomics UK (COG-UK) Consortium	PHE Covid Sequencing Team	2020-12-07
EPI_ISL_686546	2020-11-05	B.1.260	Respiratory Virus Unit, Microbiology Services Colindale, Public Health England	COVID-19 Genomics UK (COG-UK) Consortium	PHE Covid Sequencing Team	2020-12-10
EPI_ISL_678691	2020-11-05	B.1.177.18	Respiratory Virus Unit, Microbiology Services Colindale, Public Health England	COVID-19 Genomics UK (COG-UK) Consortium	PHE Covid Sequencing Team	2020-12-07
EPI_ISL_678692	2020-11-05	B.1.177.54	Respiratory Virus Unit, Microbiology Services Colindale, Public Health England	COVID-19 Genomics UK (COG-UK) Consortium	PHE Covid Sequencing Team	2020-12-07
EPI_ISL_678693	2020-11-05	B.1.177	Respiratory Virus Unit, Microbiology Services Colindale, Public Health England	COVID-19 Genomics UK (COG-UK) Consortium	PHE Covid Sequencing Team	2020-12-07
EPI_ISL_678694	2020-11-04	B.1.1.7	Respiratory Virus Unit, Microbiology Services Colindale, Public Health England	COVID-19 Genomics UK (COG-UK) Consortium	PHE Covid Sequencing Team	2020-12-07
EPI_ISL_678695	2020-11-05	B.1.177.54	Respiratory Virus Unit, Microbiology Services Colindale, Public Health England	COVID-19 Genomics UK (COG-UK) Consortium	PHE Covid Sequencing Team	2020-12-07
EPI_ISL_678696	2020-11-05	B.1.1.7	Respiratory Virus Unit, Microbiology Services Colindale, Public Health England	COVID-19 Genomics UK (COG-UK) Consortium	PHE Covid Sequencing Team	2020-12-07
EPI_ISL_678697	2020-11-05	B.1.258	Respiratory Virus Unit, Microbiology Services Colindale, Public Health England	COVID-19 Genomics UK (COG-UK) Consortium	PHE Covid Sequencing Team	2020-12-07
EPI_ISL_678698	2020-11-05	B.1.177.81	Respiratory Virus Unit, Microbiology Services Colindale, Public Health England	COVID-19 Genomics UK (COG-UK) Consortium	PHE Covid Sequencing Team	2020-12-07
EPI_ISL_686547	2020-11-05	B.1.177	Respiratory Virus Unit, Microbiology Services Colindale, Public Health England	COVID-19 Genomics UK (COG-UK) Consortium	PHE Covid Sequencing Team	2020-12-10
EPI_ISL_678699	2020-11-05	B.1.177	Respiratory Virus Unit, Microbiology Services Colindale, Public Health England	COVID-19 Genomics UK (COG-UK) Consortium	PHE Covid Sequencing Team	2020-12-07
EPI_ISL_683452	2020-11-05	B.1.1	Respiratory Virus Unit, Microbiology Services Colindale, Public Health England	COVID-19 Genomics UK (COG-UK) Consortium	PHE Covid Sequencing Team	2020-12-09
EPI_ISL_678700	2020-11-04	B.1.177	Respiratory Virus Unit, Microbiology Services Colindale, Public Health England	COVID-19 Genomics UK (COG-UK) Consortium	PHE Covid Sequencing Team	2020-12-07
EPI_ISL_678701	2020-11-06	B.1.177	Respiratory Virus Unit, Microbiology Services Colindale, Public Health England	COVID-19 Genomics UK (COG-UK) Consortium	PHE Covid Sequencing Team	2020-12-07
EPI_ISL_678702	2020-11-05	B.1.177.4	Respiratory Virus Unit, Microbiology Services Colindale, Public Health England	COVID-19 Genomics UK (COG-UK) Consortium	PHE Covid Sequencing Team	2020-12-07
EPI_ISL_678703	2020-11-05	B.1.177	Respiratory Virus Unit, Microbiology Services Colindale, Public Health England	COVID-19 Genomics UK (COG-UK) Consortium	PHE Covid Sequencing Team	2020-12-07
EPI_ISL_678704	2020-11-04	B.1.177.69	Respiratory Virus Unit, Microbiology Services Colindale, Public Health England	COVID-19 Genomics UK (COG-UK) Consortium	PHE Covid Sequencing Team	2020-12-07
EPI_ISL_686548	2020-11-05	B.1.177.15	Respiratory Virus Unit, Microbiology Services Colindale, Public Health England	COVID-19 Genomics UK (COG-UK) Consortium	PHE Covid Sequencing Team	2020-12-10
EPI_ISL_683492	2020-11-04	B.1.177.81	Respiratory Virus Unit, Microbiology Services Colindale, Public Health England	COVID-19 Genomics UK (COG-UK) Consortium	PHE Covid Sequencing Team	2020-12-09
EPI_ISL_686549	2020-11-06	B.1.36.39	Respiratory Virus Unit, Microbiology Services Colindale, Public Health England	COVID-19 Genomics UK (COG-UK) Consortium	PHE Covid Sequencing Team	2020-12-10
EPI_ISL_686550	2020-11-06	B.1.177.58	Respiratory Virus Unit, Microbiology Services Colindale, Public Health England	COVID-19 Genomics UK (COG-UK) Consortium	PHE Covid Sequencing Team	2020-12-10
EPI_ISL_686551	2020-11-06	B.1.177.81	Respiratory Virus Unit, Microbiology Services Colindale, Public Health England	COVID-19 Genomics UK (COG-UK) Consortium	PHE Covid Sequencing Team	2020-12-10
EPI_ISL_686552	2020-11-06	B.1.177.81	Respiratory Virus Unit, Microbiology Services Colindale, Public Health England	COVID-19 Genomics UK (COG-UK) Consortium	PHE Covid Sequencing Team	2020-12-10
EPI_ISL_686553	2020-11-06	B.1.177.81	Respiratory Virus Unit, Microbiology Services Colindale, Public Health England	COVID-19 Genomics UK (COG-UK) Consortium	PHE Covid Sequencing Team	2020-12-10
EPI_ISL_683493	2020-11-06	B.1.177.81	Respiratory Virus Unit, Microbiology Services Colindale, Public Health England	COVID-19 Genomics UK (COG-UK) Consortium	PHE Covid Sequencing Team	2020-12-09
EPI_ISL_683494	2020-11-06	B.1.177.81	Respiratory Virus Unit, Microbiology Services Colindale, Public Health England	COVID-19 Genomics UK (COG-UK) Consortium	PHE Covid Sequencing Team	2020-12-09
EPI_ISL_683495	2020-11-06	B.1.177.81	Respiratory Virus Unit, Microbiology Services Colindale, Public Health England	COVID-19 Genomics UK (COG-UK) Consortium	PHE Covid Sequencing Team	2020-12-09
EPI_ISL_683458	2020-11-06	B.1.177.81	Respiratory Virus Unit, Microbiology Services Colindale, Public Health England	COVID-19 Genomics UK (COG-UK) Consortium	PHE Covid Sequencing Team	2020-12-09
EPI_ISL_683496	2020-11-06	B.1.177.81	Respiratory Virus Unit, Microbiology Services Colindale, Public Health England	COVID-19 Genomics UK (COG-UK) Consortium	PHE Covid Sequencing Team	2020-12-09
EPI_ISL_683497	2020-11-06	B.1.177.81	Respiratory Virus Unit, Microbiology Services Colindale, Public Health England	COVID-19 Genomics UK (COG-UK) Consortium	PHE Covid Sequencing Team	2020-12-09
EPI_ISL_683498	2020-11-06	B.1.177.81	Respiratory Virus Unit, Microbiology Services Colindale, Public Health England	COVID-19 Genomics UK (COG-UK) Consortium	PHE Covid Sequencing Team	2020-12-09
EPI_ISL_683499	2020-11-06	B.1.177.81	Respiratory Virus Unit, Microbiology Services Colindale, Public Health England	COVID-19 Genomics UK (COG-UK) Consortium	PHE Covid Sequencing Team	2020-12-09
EPI_ISL_683477	2020-11-06	B.1.177.81	Respiratory Virus Unit, Microbiology Services Colindale, Public Health England	COVID-19 Genomics UK (COG-UK) Consortium	PHE Covid Sequencing Team	2020-12-09
EPI_ISL_686554	2020-11-06	B.1.177.81	Respiratory Virus Unit, Microbiology Services Colindale, Public Health England	COVID-19 Genomics UK (COG-UK) Consortium	PHE Covid Sequencing Team	2020-12-10
EPI_ISL_683500	2020-11-06	B.1.177.81	Respiratory Virus Unit, Microbiology Services Colindale, Public Health England	COVID-19 Genomics UK (COG-UK) Consortium	PHE Covid Sequencing Team	2020-12-09
EPI_ISL_683501	2020-11-06	B.1.177.81	Respiratory Virus Unit, Microbiology Services Colindale, Public Health England	COVID-19 Genomics UK (COG-UK) Consortium	PHE Covid Sequencing Team	2020-12-09
EPI_ISL_683502	2020-11-06	B.1.177.81	Respiratory Virus Unit, Microbiology Services Colindale, Public Health England	COVID-19 Genomics UK (COG-UK) Consortium	PHE Covid Sequencing Team	2020-12-09
EPI_ISL_683503	2020-11-06	B.1.177.81	Respiratory Virus Unit, Microbiology Services Colindale, Public Health England	COVID-19 Genomics UK (COG-UK) Consortium	PHE Covid Sequencing Team	2020-12-09
EPI_ISL_683454	2020-11-06	B.1.177.81	Respiratory Virus Unit, Microbiology Services Colindale, Public Health England	COVID-19 Genomics UK (COG-UK) Consortium	PHE Covid Sequencing Team	2020-12-09
EPI_ISL_683504	2020-11-06	B.1.177.81	Respiratory Virus Unit, Microbiology Services Colindale, Public Health England	COVID-19 Genomics UK (COG-UK) Consortium	PHE Covid Sequencing Team	2020-12-09
EPI_ISL_683505	2020-11-06	B.1.177.81	Respiratory Virus Unit, Microbiology Services Colindale, Public Health England	COVID-19 Genomics UK (COG-UK) Consortium	PHE Covid Sequencing Team	2020-12-09
EPI_ISL_683506	2020-11-06	B.1.177.81	Respiratory Virus Unit, Microbiology Services Colindale, Public Health England	COVID-19 Genomics UK (COG-UK) Consortium	PHE Covid Sequencing Team	2020-12-09
EPI_ISL_683507	2020-11-06	B.1.177.81	Respiratory Virus Unit, Microbiology Services Colindale, Public Health England	COVID-19 Genomics UK (COG-UK) Consortium	PHE Covid Sequencing Team	2020-12-09
EPI_ISL_686555	2020-11-06	B.1.177.81	Respiratory Virus Unit, Microbiology Services Colindale, Public Health England	COVID-19 Genomics UK (COG-UK) Consortium	PHE Covid Sequencing Team	2020-12-10
EPI_ISL_686556	2020-11-06	B.1.177.81	Respiratory Virus Unit, Microbiology Services Colindale, Public Health England	COVID-19 Genomics UK (COG-UK) Consortium	PHE Covid Sequencing Team	2020-12-10
EPI_ISL_686557	2020-11-06	B.1.177.81	Respiratory Virus Unit, Microbiology Services Colindale, Public Health England	COVID-19 Genomics UK (COG-UK) Consortium	PHE Covid Sequencing Team	2020-12-10
EPI_ISL_683508	2020-11-06	B.1.177.81	Respiratory Virus Unit, Microbiology Services Colindale, Public Health England	COVID-19 Genomics UK (COG-UK) Consortium	PHE Covid Sequencing Team	2020-12-09
EPI_ISL_683509	2020-11-06	B.1.177.81	Respiratory Virus Unit, Microbiology Services Colindale, Public Health England	COVID-19 Genomics UK (COG-UK) Consortium	PHE Covid Sequencing Team	2020-12-09
EPI_ISL_683510	2020-11-06	B.1.177.81	Respiratory Virus Unit, Microbiology Services Colindale, Public Health England	COVID-19 Genomics UK (COG-UK) Consortium	PHE Covid Sequencing Team	2020-12-09
EPI_ISL_683511	2020-11-06	B.1.177.81	Respiratory Virus Unit, Microbiology Services Colindale, Public Health England	COVID-19 Genomics UK (COG-UK) Consortium	PHE Covid Sequencing Team	2020-12-09
EPI_ISL_683455	2020-11-06	B.1.177.81	Respiratory Virus Unit, Microbiology Services Colindale, Public Health England	COVID-19 Genomics UK (COG-UK) Consortium	PHE Covid Sequencing Team	2020-12-09
EPI_ISL_683512	2020-11-06	B.1.177.81	Respiratory Virus Unit, Microbiology Services Colindale, Public Health England	COVID-19 Genomics UK (COG-UK) Consortium	PHE Covid Sequencing Team	2020-12-09
EPI_ISL_683513	2020-11-06	B.1.177.81	Respiratory Virus Unit, Microbiology Services Colindale, Public Health England	COVID-19 Genomics UK (COG-UK) Consortium	PHE Covid Sequencing Team	2020-12-09
EPI_ISL_683514	2020-11-06	B.1.177.81	Respiratory Virus Unit, Microbiology Services Colindale, Public Health England	COVID-19 Genomics UK (COG-UK) Consortium	PHE Covid Sequencing Team	2020-12-09
EPI_ISL_683515	2020-11-06	B.1.177.81	Respiratory Virus Unit, Microbiology Services Colindale, Public Health England	COVID-19 Genomics UK (COG-UK) Consortium	PHE Covid Sequencing Team	2020-12-09
EPI_ISL_825595	2020-11-06	B.1.177.4	Respiratory Virus Unit, National Infection Service, Public Health England	COVID-19 Genomics UK (COG-UK) Consortium	PHE Covid Sequencing Team	2021-01-15
EPI_ISL_825596	2020-11-06	B.1.177.8	Respiratory Virus Unit, National Infection Service, Public Health England	COVID-19 Genomics UK (COG-UK) Consortium	PHE Covid Sequencing Team	2021-01-15
EPI_ISL_686558	2020-11-06	B.1.177.81	Respiratory Virus Unit, Microbiology Services Colindale, Public Health England	COVID-19 Genomics UK (COG-UK) Consortium	PHE Covid Sequencing Team	2020-12-10
EPI_ISL_686559	2020-11-06	B.1.177.81	Respiratory Virus Unit, Microbiology Services Colindale, Public Health England	COVID-19 Genomics UK (COG-UK) Consortium	PHE Covid Sequencing Team	2020-12-10
EPI_ISL_636734	2020-11-09	B.1.177.21	Respiratory Virus Unit, Microbiology Services Colindale, Public Health England	Respiratory Virus Unit, Microbiology Services Colindale, Public Health England	PHE Covid Sequencing Team	2020-11-13
EPI_ISL_636735	2020-11-09	B.1.177.21	Respiratory Virus Unit, Microbiology Services Colindale, Public Health England	Respiratory Virus Unit, Microbiology Services Colindale, Public Health England	PHE Covid Sequencing Team	2020-11-13
EPI_ISL_766263	2020-11-09	B.1.1.12	Respiratory Virus Unit, National Infection Service, Public Health England	COVID-19 Genomics UK (COG-UK) Consortium	PHE Covid Sequencing Team	2021-01-05
EPI_ISL_686560	2020-11-09	B.1.177	Respiratory Virus Unit, Microbiology Services Colindale, Public Health England	COVID-19 Genomics UK (COG-UK) Consortium	PHE Covid Sequencing Team	2020-12-10
EPI_ISL_678705	2020-11-09	B.1.177	Respiratory Virus Unit, Microbiology Services Colindale, Public Health England	COVID-19 Genomics UK (COG-UK) Consortium	PHE Covid Sequencing Team	2020-12-07
EPI_ISL_686561	2020-11-09	AC.1	Respiratory Virus Unit, Microbiology Services Colindale, Public Health England	COVID-19 Genomics UK (COG-UK) Consortium	PHE Covid Sequencing Team	2020-12-10
EPI_ISL_766264	2020-11-09	AC.1	Respiratory Virus Unit, National Infection Service, Public Health England	COVID-19 Genomics UK (COG-UK) Consortium	PHE Covid Sequencing Team	2021-01-05
EPI_ISL_683481	2020-11-09	B.1.177.15	Respiratory Virus Unit, Microbiology Services Colindale, Public Health England	COVID-19 Genomics UK (COG-UK) Consortium	PHE Covid Sequencing Team	2020-12-09
EPI_ISL_686562	2020-11-10	B.1.177	Respiratory Virus Unit, Microbiology Services Colindale, Public Health England	COVID-19 Genomics UK (COG-UK) Consortium	PHE Covid Sequencing Team	2020-12-10
EPI_ISL_683516	2020-11-11	B.1.177	Respiratory Virus Unit, Microbiology Services Colindale, Public Health England	COVID-19 Genomics UK (COG-UK) Consortium	PHE Covid Sequencing Team	2020-12-09
EPI_ISL_683517	2020-11-11	B.1.177	Respiratory Virus Unit, Microbiology Services Colindale, Public Health England	COVID-19 Genomics UK (COG-UK) Consortium	PHE Covid Sequencing Team	2020-12-09
EPI_ISL_766101	2020-11-11	B.1.177.87	Respiratory Virus Unit, National Infection Service, Public Health England	COVID-19 Genomics UK (COG-UK) Consortium	PHE Covid Sequencing Team	2021-01-05
EPI_ISL_686563	2020-11-11	B.1.177.87	Respiratory Virus Unit, Microbiology Services Colindale, Public Health England	COVID-19 Genomics UK (COG-UK) Consortium	PHE Covid Sequencing Team	2020-12-10
EPI_ISL_686564	2020-11-11	B.1.177.87	Respiratory Virus Unit, Microbiology Services Colindale, Public Health England	COVID-19 Genomics UK (COG-UK) Consortium	PHE Covid Sequencing Team	2020-12-10
EPI_ISL_686565	2020-11-11	B.1.177.87	Respiratory Virus Unit, Microbiology Services Colindale, Public Health England	COVID-19 Genomics UK (COG-UK) Consortium	PHE Covid Sequencing Team	2020-12-10
EPI_ISL_686566	2020-11-11	B.1.177.87	Respiratory Virus Unit, Microbiology Services Colindale, Public Health England	COVID-19 Genomics UK (COG-UK) Consortium	PHE Covid Sequencing Team	2020-12-10
EPI_ISL_686567	2020-11-11	B.1.177.87	Respiratory Virus Unit, Microbiology Services Colindale, Public Health England	COVID-19 Genomics UK (COG-UK) Consortium	PHE Covid Sequencing Team	2020-12-10
EPI_ISL_686568	2020-11-11	B.1.177.87	Respiratory Virus Unit, Microbiology Services Colindale, Public Health England	COVID-19 Genomics UK (COG-UK) Consortium	PHE Covid Sequencing Team	2020-12-10
EPI_ISL_686569	2020-11-11	B.1.177.87	Respiratory Virus Unit, Microbiology Services Colindale, Public Health England	COVID-19 Genomics UK (COG-UK) Consortium	PHE Covid Sequencing Team	2020-12-10
EPI_ISL_686570	2020-11-11	B.1.177.87	Respiratory Virus Unit, Microbiology Services Colindale, Public Health England	COVID-19 Genomics UK (COG-UK) Consortium	PHE Covid Sequencing Team	2020-12-10
EPI_ISL_686571	2020-11-11	B.1.177.87	Respiratory Virus Unit, Microbiology Services Colindale, Public Health England	COVID-19 Genomics UK (COG-UK) Consortium	PHE Covid Sequencing Team	2020-12-10
EPI_ISL_686572	2020-11-11	B.1.177.87	Respiratory Virus Unit, Microbiology Services Colindale, Public Health England	COVID-19 Genomics UK (COG-UK) Consortium	PHE Covid Sequencing Team	2020-12-10
EPI_ISL_686573	2020-11-11	B.1.177.87	Respiratory Virus Unit, Microbiology Services Colindale, Public Health England	COVID-19 Genomics UK (COG-UK) Consortium	PHE Covid Sequencing Team	2020-12-10
EPI_ISL_686574	2020-11-11	B.1.177.87	Respiratory Virus Unit, Microbiology Services Colindale, Public Health England	COVID-19 Genomics UK (COG-UK) Consortium	PHE Covid Sequencing Team	2020-12-10
EPI_ISL_693408	2020-11-07	B.1.177.69	Respiratory Virus Unit, Microbiology Services Colindale, Public Health England	COVID-19 Genomics UK (COG-UK) Consortium	PHE Covid Sequencing Team	2020-12-11
EPI_ISL_693484	2020-11-12	B.1.1.7	Respiratory Virus Unit, Microbiology Services Colindale, Public Health England	COVID-19 Genomics UK (COG-UK) Consortium	PHE Covid Sequencing Team	2020-12-11
EPI_ISL_693409	2020-11-11	B.1.177	Respiratory Virus Unit, Microbiology Services Colindale, Public Health England	COVID-19 Genomics UK (COG-UK) Consortium	PHE Covid Sequencing Team	2020-12-11
EPI_ISL_693410	2020-11-11	B.1.1.37	Respiratory Virus Unit, Microbiology Services Colindale, Public Health England	COVID-19 Genomics UK (COG-UK) Consortium	PHE Covid Sequencing Team	2020-12-11
EPI_ISL_686575	2020-11-11	B.1.177.87	Respiratory Virus Unit, Microbiology Services Colindale, Public Health England	COVID-19 Genomics UK (COG-UK) Consortium	PHE Covid Sequencing Team	2020-12-10
EPI_ISL_686576	2020-11-11	B.1.177.87	Respiratory Virus Unit, Microbiology Services Colindale, Public Health England	COVID-19 Genomics UK (COG-UK) Consortium	PHE Covid Sequencing Team	2020-12-10
EPI_ISL_766265	2020-11-11	B.1.177.87	Respiratory Virus Unit, National Infection Service, Public Health England	COVID-19 Genomics UK (COG-UK) Consortium	PHE Covid Sequencing Team	2021-01-05
EPI_ISL_686577	2020-11-11	B.1.177.87	Respiratory Virus Unit, Microbiology Services Colindale, Public Health England	COVID-19 Genomics UK (COG-UK) Consortium	PHE Covid Sequencing Team	2020-12-10
EPI_ISL_766266	2020-11-11	B.1.177.87	Respiratory Virus Unit, National Infection Service, Public Health England	COVID-19 Genomics UK (COG-UK) Consortium	PHE Covid Sequencing Team	2021-01-05
EPI_ISL_686578	2020-11-11	B.1.177.87	Respiratory Virus Unit, Microbiology Services Colindale, Public Health England	COVID-19 Genomics UK (COG-UK) Consortium	PHE Covid Sequencing Team	2020-12-10
EPI_ISL_686579	2020-11-11	B.1.177.87	Respiratory Virus Unit, Microbiology Services Colindale, Public Health England	COVID-19 Genomics UK (COG-UK) Consortium	PHE Covid Sequencing Team	2020-12-10
EPI_ISL_683518	2020-11-11	B.1.177.87	Respiratory Virus Unit, Microbiology Services Colindale, Public Health England	COVID-19 Genomics UK (COG-UK) Consortium	PHE Covid Sequencing Team	2020-12-09
EPI_ISL_693411	2020-11-11	B.1.177.57	Respiratory Virus Unit, Microbiology Services Colindale, Public Health England	COVID-19 Genomics UK (COG-UK) Consortium	PHE Covid Sequencing Team	2020-12-11
EPI_ISL_693412	2020-11-12	B.1.1.311	Respiratory Virus Unit, Microbiology Services Colindale, Public Health England	COVID-19 Genomics UK (COG-UK) Consortium	PHE Covid Sequencing Team	2020-12-11
EPI_ISL_693413	2020-11-12	B.1.177	Respiratory Virus Unit, Microbiology Services Colindale, Public Health England	COVID-19 Genomics UK (COG-UK) Consortium	PHE Covid Sequencing Team	2020-12-11
EPI_ISL_693414	2020-11-11	B.1.177	Respiratory Virus Unit, Microbiology Services Colindale, Public Health England	COVID-19 Genomics UK (COG-UK) Consortium	PHE Covid Sequencing Team	2020-12-11
EPI_ISL_693485	2020-11-11	B.1.177	Respiratory Virus Unit, Microbiology Services Colindale, Public Health England	COVID-19 Genomics UK (COG-UK) Consortium	PHE Covid Sequencing Team	2020-12-11
EPI_ISL_693415	2020-11-11	B.1.177.4	Respiratory Virus Unit, Microbiology Services Colindale, Public Health England	COVID-19 Genomics UK (COG-UK) Consortium	PHE Covid Sequencing Team	2020-12-11
EPI_ISL_693416	2020-11-12	B.1.177.4	Respiratory Virus Unit, Microbiology Services Colindale, Public Health England	COVID-19 Genomics UK (COG-UK) Consortium	PHE Covid Sequencing Team	2020-12-11
EPI_ISL_693417	2020-11-12	B.1.177	Respiratory Virus Unit, Microbiology Services Colindale, Public Health England	COVID-19 Genomics UK (COG-UK) Consortium	PHE Covid Sequencing Team	2020-12-11
EPI_ISL_693398	2020-11-12	B.1.1.7	Respiratory Virus Unit, Microbiology Services Colindale, Public Health England	COVID-19 Genomics UK (COG-UK) Consortium	PHE Covid Sequencing Team	2020-12-11
EPI_ISL_636974	2020-11-12	Z.1	Respiratory Virus Unit, Microbiology Services Colindale, Public Health England	Respiratory Virus Unit, Microbiology Services Colindale, Public Health England	PHE Covid Sequencing Team	2020-11-15
EPI_ISL_693399	2020-11-12	B.1.1.7	Respiratory Virus Unit, Microbiology Services Colindale, Public Health England	COVID-19 Genomics UK (COG-UK) Consortium	PHE Covid Sequencing Team	2020-12-11
EPI_ISL_693400	2020-11-11	B.1.1.7	Respiratory Virus Unit, Microbiology Services Colindale, Public Health England	COVID-19 Genomics UK (COG-UK) Consortium	PHE Covid Sequencing Team	2020-12-11
EPI_ISL_686580	2020-11-12	C.30	Respiratory Virus Unit, Microbiology Services Colindale, Public Health England	COVID-19 Genomics UK (COG-UK) Consortium	PHE Covid Sequencing Team	2020-12-10
EPI_ISL_686581	2020-11-12	C.30	Respiratory Virus Unit, Microbiology Services Colindale, Public Health England	COVID-19 Genomics UK (COG-UK) Consortium	PHE Covid Sequencing Team	2020-12-10
EPI_ISL_686582	2020-11-12	C.30	Respiratory Virus Unit, Microbiology Services Colindale, Public Health England	COVID-19 Genomics UK (COG-UK) Consortium	PHE Covid Sequencing Team	2020-12-10
EPI_ISL_637097	2020-11-12	B.1.36	Respiratory Virus Unit, Microbiology Services Colindale, Public Health England	Respiratory Virus Unit, Microbiology Services Colindale, Public Health England	PHE Covid Sequencing Team	2020-11-16
EPI_ISL_766267	2020-11-12	B.1.36.39	Respiratory Virus Unit, National Infection Service, Public Health England	COVID-19 Genomics UK (COG-UK) Consortium	PHE Covid Sequencing Team	2021-01-05
EPI_ISL_686583	2020-11-13	AD.2	Respiratory Virus Unit, Microbiology Services Colindale, Public Health England	COVID-19 Genomics UK (COG-UK) Consortium	PHE Covid Sequencing Team	2020-12-10
EPI_ISL_693418	2020-11-12	B.1.1.311	Respiratory Virus Unit, Microbiology Services Colindale, Public Health England	COVID-19 Genomics UK (COG-UK) Consortium	PHE Covid Sequencing Team	2020-12-11
EPI_ISL_693419	2020-11-10	B.1.177.5	Respiratory Virus Unit, Microbiology Services Colindale, Public Health England	COVID-19 Genomics UK (COG-UK) Consortium	PHE Covid Sequencing Team	2020-12-11
EPI_ISL_693405	2020-11-12	B.1.177.69	Respiratory Virus Unit, Microbiology Services Colindale, Public Health England	COVID-19 Genomics UK (COG-UK) Consortium	PHE Covid Sequencing Team	2020-12-11
EPI_ISL_693420	2020-11-11	B.1.177	Respiratory Virus Unit, Microbiology Services Colindale, Public Health England	COVID-19 Genomics UK (COG-UK) Consortium	PHE Covid Sequencing Team	2020-12-11
EPI_ISL_693421	2020-11-12	B.1.389	Respiratory Virus Unit, Microbiology Services Colindale, Public Health England	COVID-19 Genomics UK (COG-UK) Consortium	PHE Covid Sequencing Team	2020-12-11
EPI_ISL_693396	2020-11-13	B.1.1.37	Respiratory Virus Unit, Microbiology Services Colindale, Public Health England	COVID-19 Genomics UK (COG-UK) Consortium	PHE Covid Sequencing Team	2020-12-11
EPI_ISL_693422	2020-11-11	B.1.177	Respiratory Virus Unit, Microbiology Services Colindale, Public Health England	COVID-19 Genomics UK (COG-UK) Consortium	PHE Covid Sequencing Team	2020-12-11
EPI_ISL_693423	2020-11-12	B.1.177	Respiratory Virus Unit, Microbiology Services Colindale, Public Health England	COVID-19 Genomics UK (COG-UK) Consortium	PHE Covid Sequencing Team	2020-12-11
EPI_ISL_693393	2020-11-09	B.1.1.198	Respiratory Virus Unit, Microbiology Services Colindale, Public Health England	COVID-19 Genomics UK (COG-UK) Consortium	PHE Covid Sequencing Team	2020-12-11
EPI_ISL_693424	2020-11-12	B.1.177.4	Respiratory Virus Unit, Microbiology Services Colindale, Public Health England	COVID-19 Genomics UK (COG-UK) Consortium	PHE Covid Sequencing Team	2020-12-11
EPI_ISL_693425	2020-11-12	B.1.177	Respiratory Virus Unit, Microbiology Services Colindale, Public Health England	COVID-19 Genomics UK (COG-UK) Consortium	PHE Covid Sequencing Team	2020-12-11
EPI_ISL_693426	2020-11-13	B.1.177	Respiratory Virus Unit, Microbiology Services Colindale, Public Health England	COVID-19 Genomics UK (COG-UK) Consortium	PHE Covid Sequencing Team	2020-12-11
EPI_ISL_693427	2020-11-12	B.1.177	Respiratory Virus Unit, Microbiology Services Colindale, Public Health England	COVID-19 Genomics UK (COG-UK) Consortium	PHE Covid Sequencing Team	2020-12-11
EPI_ISL_693428	2020-11-13	B.1.177.4	Respiratory Virus Unit, Microbiology Services Colindale, Public Health England	COVID-19 Genomics UK (COG-UK) Consortium	PHE Covid Sequencing Team	2020-12-11
EPI_ISL_693429	2020-11-13	B.1.177	Respiratory Virus Unit, Microbiology Services Colindale, Public Health England	COVID-19 Genomics UK (COG-UK) Consortium	PHE Covid Sequencing Team	2020-12-11
EPI_ISL_693430	2020-11-13	B.1.1.311	Respiratory Virus Unit, Microbiology Services Colindale, Public Health England	COVID-19 Genomics UK (COG-UK) Consortium	PHE Covid Sequencing Team	2020-12-11
EPI_ISL_693431	2020-11-13	B.1.177	Respiratory Virus Unit, Microbiology Services Colindale, Public Health England	COVID-19 Genomics UK (COG-UK) Consortium	PHE Covid Sequencing Team	2020-12-11
EPI_ISL_693394	2020-11-12	B.1.177.15	Respiratory Virus Unit, Microbiology Services Colindale, Public Health England	COVID-19 Genomics UK (COG-UK) Consortium	PHE Covid Sequencing Team	2020-12-11
EPI_ISL_693401	2020-11-13	B.1.1.7	Respiratory Virus Unit, Microbiology Services Colindale, Public Health England	COVID-19 Genomics UK (COG-UK) Consortium	PHE Covid Sequencing Team	2020-12-11
EPI_ISL_683519	2020-11-13	B.1.177	Respiratory Virus Unit, Microbiology Services Colindale, Public Health England	COVID-19 Genomics UK (COG-UK) Consortium	PHE Covid Sequencing Team	2020-12-09
EPI_ISL_683520	2020-11-13	B.1.177	Respiratory Virus Unit, Microbiology Services Colindale, Public Health England	COVID-19 Genomics UK (COG-UK) Consortium	PHE Covid Sequencing Team	2020-12-09
EPI_ISL_683521	2020-11-13	B.1.177	Respiratory Virus Unit, Microbiology Services Colindale, Public Health England	COVID-19 Genomics UK (COG-UK) Consortium	PHE Covid Sequencing Team	2020-12-09
EPI_ISL_683522	2020-11-12	B.1.177.7	Respiratory Virus Unit, Microbiology Services Colindale, Public Health England	COVID-19 Genomics UK (COG-UK) Consortium	PHE Covid Sequencing Team	2020-12-09
EPI_ISL_683523	2020-11-09	B.1.177.7	Respiratory Virus Unit, Microbiology Services Colindale, Public Health England	COVID-19 Genomics UK (COG-UK) Consortium	PHE Covid Sequencing Team	2020-12-09
EPI_ISL_683524	2020-11-13	B.1.177.7	Respiratory Virus Unit, Microbiology Services Colindale, Public Health England	COVID-19 Genomics UK (COG-UK) Consortium	PHE Covid Sequencing Team	2020-12-09
EPI_ISL_683525	2020-11-13	B.1.177.7	Respiratory Virus Unit, Microbiology Services Colindale, Public Health England	COVID-19 Genomics UK (COG-UK) Consortium	PHE Covid Sequencing Team	2020-12-09
EPI_ISL_683526	2020-11-13	B.1.177.7	Respiratory Virus Unit, Microbiology Services Colindale, Public Health England	COVID-19 Genomics UK (COG-UK) Consortium	PHE Covid Sequencing Team	2020-12-09
EPI_ISL_683527	2020-11-13	B.1.177.7	Respiratory Virus Unit, Microbiology Services Colindale, Public Health England	COVID-19 Genomics UK (COG-UK) Consortium	PHE Covid Sequencing Team	2020-12-09
EPI_ISL_683528	2020-11-13	B.1.177.7	Respiratory Virus Unit, Microbiology Services Colindale, Public Health England	COVID-19 Genomics UK (COG-UK) Consortium	PHE Covid Sequencing Team	2020-12-09
EPI_ISL_683529	2020-11-13	B.1.177.7	Respiratory Virus Unit, Microbiology Services Colindale, Public Health England	COVID-19 Genomics UK (COG-UK) Consortium	PHE Covid Sequencing Team	2020-12-09
EPI_ISL_769864	2020-11-13	B.1.1.311	Respiratory Virus Unit, National Infection Service, Public Health England	COVID-19 Genomics UK (COG-UK) Consortium	PHE Covid Sequencing Team	2021-01-06
EPI_ISL_683479	2020-11-13	B.1.1.311	Respiratory Virus Unit, Microbiology Services Colindale, Public Health England	COVID-19 Genomics UK (COG-UK) Consortium	PHE Covid Sequencing Team	2020-12-09
EPI_ISL_683480	2020-11-13	B.1.1.311	Respiratory Virus Unit, Microbiology Services Colindale, Public Health England	COVID-19 Genomics UK (COG-UK) Consortium	PHE Covid Sequencing Team	2020-12-09
EPI_ISL_766076	2020-11-13	B.1.177.20	Respiratory Virus Unit, National Infection Service, Public Health England	COVID-19 Genomics UK (COG-UK) Consortium	PHE Covid Sequencing Team	2021-01-05
EPI_ISL_683530	2020-11-13	B.1.177.20	Respiratory Virus Unit, Microbiology Services Colindale, Public Health England	COVID-19 Genomics UK (COG-UK) Consortium	PHE Covid Sequencing Team	2020-12-09
EPI_ISL_683531	2020-11-13	B.1.177.20	Respiratory Virus Unit, Microbiology Services Colindale, Public Health England	COVID-19 Genomics UK (COG-UK) Consortium	PHE Covid Sequencing Team	2020-12-09
EPI_ISL_683532	2020-11-13	B.1.177	Respiratory Virus Unit, Microbiology Services Colindale, Public Health England	COVID-19 Genomics UK (COG-UK) Consortium	PHE Covid Sequencing Team	2020-12-09
EPI_ISL_683533	2020-11-13	B.1.177	Respiratory Virus Unit, Microbiology Services Colindale, Public Health England	COVID-19 Genomics UK (COG-UK) Consortium	PHE Covid Sequencing Team	2020-12-09
EPI_ISL_686584	2020-11-14	B.1.177	Respiratory Virus Unit, Microbiology Services Colindale, Public Health England	COVID-19 Genomics UK (COG-UK) Consortium	PHE Covid Sequencing Team	2020-12-10
EPI_ISL_686585	2020-11-14	B.1.177	Respiratory Virus Unit, Microbiology Services Colindale, Public Health England	COVID-19 Genomics UK (COG-UK) Consortium	PHE Covid Sequencing Team	2020-12-10
EPI_ISL_766268	2020-11-14	B.1.177	Respiratory Virus Unit, National Infection Service, Public Health England	COVID-19 Genomics UK (COG-UK) Consortium	PHE Covid Sequencing Team	2021-01-05
EPI_ISL_686586	2020-11-14	B.1.177	Respiratory Virus Unit, Microbiology Services Colindale, Public Health England	COVID-19 Genomics UK (COG-UK) Consortium	PHE Covid Sequencing Team	2020-12-10
EPI_ISL_686587	2020-11-14	B.1.177	Respiratory Virus Unit, Microbiology Services Colindale, Public Health England	COVID-19 Genomics UK (COG-UK) Consortium	PHE Covid Sequencing Team	2020-12-10
EPI_ISL_686588	2020-11-13	B.1.177	Respiratory Virus Unit, Microbiology Services Colindale, Public Health England	COVID-19 Genomics UK (COG-UK) Consortium	PHE Covid Sequencing Team	2020-12-10
EPI_ISL_686589	2020-11-13	B.1.177	Respiratory Virus Unit, Microbiology Services Colindale, Public Health England	COVID-19 Genomics UK (COG-UK) Consortium	PHE Covid Sequencing Team	2020-12-10
EPI_ISL_686590	2020-11-13	B.1.177	Respiratory Virus Unit, Microbiology Services Colindale, Public Health England	COVID-19 Genomics UK (COG-UK) Consortium	PHE Covid Sequencing Team	2020-12-10
EPI_ISL_686591	2020-11-13	B.1.177	Respiratory Virus Unit, Microbiology Services Colindale, Public Health England	COVID-19 Genomics UK (COG-UK) Consortium	PHE Covid Sequencing Team	2020-12-10
EPI_ISL_766269	2020-11-13	B.1.177	Respiratory Virus Unit, National Infection Service, Public Health England	COVID-19 Genomics UK (COG-UK) Consortium	PHE Covid Sequencing Team	2021-01-05
EPI_ISL_686592	2020-11-13	B.1.177	Respiratory Virus Unit, Microbiology Services Colindale, Public Health England	COVID-19 Genomics UK (COG-UK) Consortium	PHE Covid Sequencing Team	2020-12-10
EPI_ISL_693432	2020-11-12	B.1.177	Respiratory Virus Unit, Microbiology Services Colindale, Public Health England	COVID-19 Genomics UK (COG-UK) Consortium	PHE Covid Sequencing Team	2020-12-11
EPI_ISL_693433	2020-11-11	B.1.177	Respiratory Virus Unit, Microbiology Services Colindale, Public Health England	COVID-19 Genomics UK (COG-UK) Consortium	PHE Covid Sequencing Team	2020-12-11
EPI_ISL_693434	2020-11-14	W.4	Respiratory Virus Unit, Microbiology Services Colindale, Public Health England	COVID-19 Genomics UK (COG-UK) Consortium	PHE Covid Sequencing Team	2020-12-11
EPI_ISL_693435	2020-11-12	B.1.177.18	Respiratory Virus Unit, Microbiology Services Colindale, Public Health England	COVID-19 Genomics UK (COG-UK) Consortium	PHE Covid Sequencing Team	2020-12-11
EPI_ISL_693436	2020-11-14	B.1.160	Respiratory Virus Unit, Microbiology Services Colindale, Public Health England	COVID-19 Genomics UK (COG-UK) Consortium	PHE Covid Sequencing Team	2020-12-11
EPI_ISL_693395	2020-11-14	B.1.177	Respiratory Virus Unit, Microbiology Services Colindale, Public Health England	COVID-19 Genomics UK (COG-UK) Consortium	PHE Covid Sequencing Team	2020-12-11
EPI_ISL_693486	2020-11-13	B.1.177	Respiratory Virus Unit, Microbiology Services Colindale, Public Health England	COVID-19 Genomics UK (COG-UK) Consortium	PHE Covid Sequencing Team	2020-12-11
EPI_ISL_693487	2020-11-13	B.1.177	Respiratory Virus Unit, Microbiology Services Colindale, Public Health England	COVID-19 Genomics UK (COG-UK) Consortium	PHE Covid Sequencing Team	2020-12-11
EPI_ISL_693392	2020-11-13	B.1.177	Respiratory Virus Unit, Microbiology Services Colindale, Public Health England	COVID-19 Genomics UK (COG-UK) Consortium	PHE Covid Sequencing Team	2020-12-11
EPI_ISL_693437	2020-11-13	B.1.177	Respiratory Virus Unit, Microbiology Services Colindale, Public Health England	COVID-19 Genomics UK (COG-UK) Consortium	PHE Covid Sequencing Team	2020-12-11
EPI_ISL_686593	2020-11-14	B.1.36.39	Respiratory Virus Unit, Microbiology Services Colindale, Public Health England	COVID-19 Genomics UK (COG-UK) Consortium	PHE Covid Sequencing Team	2020-12-10
EPI_ISL_686594	2020-11-13	B.1.36.39	Respiratory Virus Unit, Microbiology Services Colindale, Public Health England	COVID-19 Genomics UK (COG-UK) Consortium	PHE Covid Sequencing Team	2020-12-10
EPI_ISL_693438	2020-11-12	AS.1	Respiratory Virus Unit, Microbiology Services Colindale, Public Health England	COVID-19 Genomics UK (COG-UK) Consortium	PHE Covid Sequencing Team	2020-12-11
EPI_ISL_693439	2020-11-13	AS.1	Respiratory Virus Unit, Microbiology Services Colindale, Public Health England	COVID-19 Genomics UK (COG-UK) Consortium	PHE Covid Sequencing Team	2020-12-11
EPI_ISL_693440	2020-11-14	B.1.177	Respiratory Virus Unit, Microbiology Services Colindale, Public Health England	COVID-19 Genomics UK (COG-UK) Consortium	PHE Covid Sequencing Team	2020-12-11
EPI_ISL_693441	2020-11-14	B.1.1.311	Respiratory Virus Unit, Microbiology Services Colindale, Public Health England	COVID-19 Genomics UK (COG-UK) Consortium	PHE Covid Sequencing Team	2020-12-11
EPI_ISL_686595	2020-11-13	B.1.177.20	Respiratory Virus Unit, Microbiology Services Colindale, Public Health England	COVID-19 Genomics UK (COG-UK) Consortium	PHE Covid Sequencing Team	2020-12-10
EPI_ISL_686596	2020-11-14	B.1.177	Respiratory Virus Unit, Microbiology Services Colindale, Public Health England	COVID-19 Genomics UK (COG-UK) Consortium	PHE Covid Sequencing Team	2020-12-10
EPI_ISL_686598	2020-11-14	B.1.177	Respiratory Virus Unit, Microbiology Services Colindale, Public Health England	COVID-19 Genomics UK (COG-UK) Consortium	PHE Covid Sequencing Team	2020-12-10
EPI_ISL_644162	2020-11-13	B.1.177.7	Respiratory Virus Unit, Microbiology Services Colindale, Public Health England	COVID-19 Genomics UK (COG-UK) Consortium	PHE Covid Sequencing Team	2020-11-18
EPI_ISL_686599	2020-11-13	B.1.177	Respiratory Virus Unit, Microbiology Services Colindale, Public Health England	COVID-19 Genomics UK (COG-UK) Consortium	PHE Covid Sequencing Team	2020-12-10
EPI_ISL_686600	2020-11-13	B.1.177	Respiratory Virus Unit, Microbiology Services Colindale, Public Health England	COVID-19 Genomics UK (COG-UK) Consortium	PHE Covid Sequencing Team	2020-12-10
EPI_ISL_766270	2020-11-14	B.1.177	Respiratory Virus Unit, National Infection Service, Public Health England	COVID-19 Genomics UK (COG-UK) Consortium	PHE Covid Sequencing Team	2021-01-05
EPI_ISL_693442	2020-11-14	B.1.177.4	Respiratory Virus Unit, Microbiology Services Colindale, Public Health England	COVID-19 Genomics UK (COG-UK) Consortium	PHE Covid Sequencing Team	2020-12-11
EPI_ISL_693443	2020-11-13	B.1.177	Respiratory Virus Unit, Microbiology Services Colindale, Public Health England	COVID-19 Genomics UK (COG-UK) Consortium	PHE Covid Sequencing Team	2020-12-11
EPI_ISL_693444	2020-11-14	B.1.177	Respiratory Virus Unit, Microbiology Services Colindale, Public Health England	COVID-19 Genomics UK (COG-UK) Consortium	PHE Covid Sequencing Team	2020-12-11
EPI_ISL_693445	2020-11-13	B.1.1.39	Respiratory Virus Unit, Microbiology Services Colindale, Public Health England	COVID-19 Genomics UK (COG-UK) Consortium	PHE Covid Sequencing Team	2020-12-11
EPI_ISL_693446	2020-11-13	B.1.1.39	Respiratory Virus Unit, Microbiology Services Colindale, Public Health England	COVID-19 Genomics UK (COG-UK) Consortium	PHE Covid Sequencing Team	2020-12-11
EPI_ISL_693447	2020-11-14	B.1.177	Respiratory Virus Unit, Microbiology Services Colindale, Public Health England	COVID-19 Genomics UK (COG-UK) Consortium	PHE Covid Sequencing Team	2020-12-11
EPI_ISL_693402	2020-11-14	B.1.1.7	Respiratory Virus Unit, Microbiology Services Colindale, Public Health England	COVID-19 Genomics UK (COG-UK) Consortium	PHE Covid Sequencing Team	2020-12-11
EPI_ISL_693448	2020-11-13	B.1.1.39	Respiratory Virus Unit, Microbiology Services Colindale, Public Health England	COVID-19 Genomics UK (COG-UK) Consortium	PHE Covid Sequencing Team	2020-12-11
EPI_ISL_693449	2020-11-14	B.1.1.39	Respiratory Virus Unit, Microbiology Services Colindale, Public Health England	COVID-19 Genomics UK (COG-UK) Consortium	PHE Covid Sequencing Team	2020-12-11
EPI_ISL_693450	2020-11-14	B.1.1.39	Respiratory Virus Unit, Microbiology Services Colindale, Public Health England	COVID-19 Genomics UK (COG-UK) Consortium	PHE Covid Sequencing Team	2020-12-11
EPI_ISL_693451	2020-11-14	B.1.1.39	Respiratory Virus Unit, Microbiology Services Colindale, Public Health England	COVID-19 Genomics UK (COG-UK) Consortium	PHE Covid Sequencing Team	2020-12-11
EPI_ISL_693452	2020-11-15	B.1.1.39	Respiratory Virus Unit, Microbiology Services Colindale, Public Health England	COVID-19 Genomics UK (COG-UK) Consortium	PHE Covid Sequencing Team	2020-12-11
EPI_ISL_693453	2020-11-15	B.1.1.39	Respiratory Virus Unit, Microbiology Services Colindale, Public Health England	COVID-19 Genomics UK (COG-UK) Consortium	PHE Covid Sequencing Team	2020-12-11
EPI_ISL_693454	2020-11-15	B.1.1.39	Respiratory Virus Unit, Microbiology Services Colindale, Public Health England	COVID-19 Genomics UK (COG-UK) Consortium	PHE Covid Sequencing Team	2020-12-11
EPI_ISL_645133	2020-11-16	B.1.1	Respiratory Virus Unit, Microbiology Services Colindale, Public Health England	COVID-19 Genomics UK (COG-UK) Consortium	PHE Covid Sequencing Team	2020-11-20
EPI_ISL_693455	2020-11-15	B.1.177.4	Respiratory Virus Unit, Microbiology Services Colindale, Public Health England	COVID-19 Genomics UK (COG-UK) Consortium	PHE Covid Sequencing Team	2020-12-11
EPI_ISL_693456	2020-11-15	B.1.177	Respiratory Virus Unit, Microbiology Services Colindale, Public Health England	COVID-19 Genomics UK (COG-UK) Consortium	PHE Covid Sequencing Team	2020-12-11
EPI_ISL_693457	2020-11-14	AS.1	Respiratory Virus Unit, Microbiology Services Colindale, Public Health England	COVID-19 Genomics UK (COG-UK) Consortium	PHE Covid Sequencing Team	2020-12-11
EPI_ISL_683461	2020-11-15	B.1.1.7	Respiratory Virus Unit, Microbiology Services Colindale, Public Health England	COVID-19 Genomics UK (COG-UK) Consortium	PHE Covid Sequencing Team	2020-12-09
EPI_ISL_693458	2020-11-15	B.1.177	Respiratory Virus Unit, Microbiology Services Colindale, Public Health England	COVID-19 Genomics UK (COG-UK) Consortium	PHE Covid Sequencing Team	2020-12-11
EPI_ISL_693459	2020-11-15	B.1.177	Respiratory Virus Unit, Microbiology Services Colindale, Public Health England	COVID-19 Genomics UK (COG-UK) Consortium	PHE Covid Sequencing Team	2020-12-11
EPI_ISL_693403	2020-11-15	B.1.1.7	Respiratory Virus Unit, Microbiology Services Colindale, Public Health England	COVID-19 Genomics UK (COG-UK) Consortium	PHE Covid Sequencing Team	2020-12-11
EPI_ISL_649889	2020-11-12	B.1.177	Respiratory Virus Unit, Microbiology Services Colindale, Public Health England	COVID-19 Genomics UK (COG-UK) Consortium	PHE Covid Sequencing Team	2020-11-23
EPI_ISL_649890	2020-10-31	B.1.177	Respiratory Virus Unit, Microbiology Services Colindale, Public Health England	COVID-19 Genomics UK (COG-UK) Consortium	PHE Covid Sequencing Team	2020-11-23
EPI_ISL_678706	2020-11-16	B.1.177	Respiratory Virus Unit, Microbiology Services Colindale, Public Health England	COVID-19 Genomics UK (COG-UK) Consortium	PHE Covid Sequencing Team	2020-12-07
EPI_ISL_678707	2020-11-12	B.1.177	Respiratory Virus Unit, Microbiology Services Colindale, Public Health England	COVID-19 Genomics UK (COG-UK) Consortium	PHE Covid Sequencing Team	2020-12-07
EPI_ISL_678708	2020-11-15	AS.1	Respiratory Virus Unit, Microbiology Services Colindale, Public Health England	COVID-19 Genomics UK (COG-UK) Consortium	PHE Covid Sequencing Team	2020-12-07
EPI_ISL_678709	2020-11-16	B.1.177.4	Respiratory Virus Unit, Microbiology Services Colindale, Public Health England	COVID-19 Genomics UK (COG-UK) Consortium	PHE Covid Sequencing Team	2020-12-07
EPI_ISL_678710	2020-11-16	W.4	Respiratory Virus Unit, Microbiology Services Colindale, Public Health England	COVID-19 Genomics UK (COG-UK) Consortium	PHE Covid Sequencing Team	2020-12-07
EPI_ISL_678711	2020-11-16	B.1.177	Respiratory Virus Unit, Microbiology Services Colindale, Public Health England	COVID-19 Genomics UK (COG-UK) Consortium	PHE Covid Sequencing Team	2020-12-07
EPI_ISL_678712	2020-11-15	B.1.1.311	Respiratory Virus Unit, Microbiology Services Colindale, Public Health England	COVID-19 Genomics UK (COG-UK) Consortium	PHE Covid Sequencing Team	2020-12-07
EPI_ISL_678713	2020-11-16	B.1.1.311	Respiratory Virus Unit, Microbiology Services Colindale, Public Health England	COVID-19 Genomics UK (COG-UK) Consortium	PHE Covid Sequencing Team	2020-12-07
EPI_ISL_678714	2020-11-15	B.1.177	Respiratory Virus Unit, Microbiology Services Colindale, Public Health England	COVID-19 Genomics UK (COG-UK) Consortium	PHE Covid Sequencing Team	2020-12-07
EPI_ISL_825597	2020-11-16	B.1.177	Respiratory Virus Unit, National Infection Service, Public Health England	COVID-19 Genomics UK (COG-UK) Consortium	PHE Covid Sequencing Team	2021-01-15
EPI_ISL_686601	2020-11-16	B.1.177	Respiratory Virus Unit, Microbiology Services Colindale, Public Health England	COVID-19 Genomics UK (COG-UK) Consortium	PHE Covid Sequencing Team	2020-12-10
EPI_ISL_766271	2020-11-16	B.1.177	Respiratory Virus Unit, National Infection Service, Public Health England	COVID-19 Genomics UK (COG-UK) Consortium	PHE Covid Sequencing Team	2021-01-05
EPI_ISL_686602	2020-11-16	AC.1	Respiratory Virus Unit, Microbiology Services Colindale, Public Health England	COVID-19 Genomics UK (COG-UK) Consortium	PHE Covid Sequencing Team	2020-12-10
EPI_ISL_686603	2020-11-16	AC.1	Respiratory Virus Unit, Microbiology Services Colindale, Public Health England	COVID-19 Genomics UK (COG-UK) Consortium	PHE Covid Sequencing Team	2020-12-10
EPI_ISL_645134	2020-11-16	B.1.177.35	Respiratory Virus Unit, Microbiology Services Colindale, Public Health England	COVID-19 Genomics UK (COG-UK) Consortium	PHE Covid Sequencing Team	2020-11-20
EPI_ISL_645135	2020-11-15	B.1.1.302	Respiratory Virus Unit, Microbiology Services Colindale, Public Health England	COVID-19 Genomics UK (COG-UK) Consortium	PHE Covid Sequencing Team	2020-11-20
EPI_ISL_645136	2020-11-15	B.1.177.35	Respiratory Virus Unit, Microbiology Services Colindale, Public Health England	COVID-19 Genomics UK (COG-UK) Consortium	PHE Covid Sequencing Team	2020-11-20
EPI_ISL_686604	2020-11-16	B.1.1.311	Respiratory Virus Unit, Microbiology Services Colindale, Public Health England	COVID-19 Genomics UK (COG-UK) Consortium	PHE Covid Sequencing Team	2020-12-10
EPI_ISL_678715	2020-11-16	B.1.1.7	Respiratory Virus Unit, Microbiology Services Colindale, Public Health England	COVID-19 Genomics UK (COG-UK) Consortium	PHE Covid Sequencing Team	2020-12-07
EPI_ISL_678716	2020-11-16	B.1.1.39	Respiratory Virus Unit, Microbiology Services Colindale, Public Health England	COVID-19 Genomics UK (COG-UK) Consortium	PHE Covid Sequencing Team	2020-12-07
EPI_ISL_678717	2020-11-16	B.1.177	Respiratory Virus Unit, Microbiology Services Colindale, Public Health England	COVID-19 Genomics UK (COG-UK) Consortium	PHE Covid Sequencing Team	2020-12-07
EPI_ISL_678718	2020-11-16	B.1.177	Respiratory Virus Unit, Microbiology Services Colindale, Public Health England	COVID-19 Genomics UK (COG-UK) Consortium	PHE Covid Sequencing Team	2020-12-07
EPI_ISL_678719	2020-11-16	B.1.1.39	Respiratory Virus Unit, Microbiology Services Colindale, Public Health England	COVID-19 Genomics UK (COG-UK) Consortium	PHE Covid Sequencing Team	2020-12-07
EPI_ISL_678720	2020-11-16	B.1.1.39	Respiratory Virus Unit, Microbiology Services Colindale, Public Health England	COVID-19 Genomics UK (COG-UK) Consortium	PHE Covid Sequencing Team	2020-12-07
EPI_ISL_649891	2020-11-15	B.1.1.434	Respiratory Virus Unit, Microbiology Services Colindale, Public Health England	COVID-19 Genomics UK (COG-UK) Consortium	PHE Covid Sequencing Team	2020-11-23
EPI_ISL_649892	2020-11-15	B.1.1.304	Respiratory Virus Unit, Microbiology Services Colindale, Public Health England	COVID-19 Genomics UK (COG-UK) Consortium	PHE Covid Sequencing Team	2020-11-23
EPI_ISL_766077	2020-11-16	B.1.177.87	Respiratory Virus Unit, National Infection Service, Public Health England	COVID-19 Genomics UK (COG-UK) Consortium	PHE Covid Sequencing Team	2021-01-05
EPI_ISL_686605	2020-11-16	B.1.610	Respiratory Virus Unit, Microbiology Services Colindale, Public Health England	COVID-19 Genomics UK (COG-UK) Consortium	PHE Covid Sequencing Team	2020-12-10
EPI_ISL_766272	2020-11-15	B.1.610	Respiratory Virus Unit, National Infection Service, Public Health England	COVID-19 Genomics UK (COG-UK) Consortium	PHE Covid Sequencing Team	2021-01-05
EPI_ISL_686606	2020-11-16	B.1.177	Respiratory Virus Unit, Microbiology Services Colindale, Public Health England	COVID-19 Genomics UK (COG-UK) Consortium	PHE Covid Sequencing Team	2020-12-10
EPI_ISL_686607	2020-11-16	B.1.177	Respiratory Virus Unit, Microbiology Services Colindale, Public Health England	COVID-19 Genomics UK (COG-UK) Consortium	PHE Covid Sequencing Team	2020-12-10
EPI_ISL_686608	2020-11-16	B.1.177.20	Respiratory Virus Unit, Microbiology Services Colindale, Public Health England	COVID-19 Genomics UK (COG-UK) Consortium	PHE Covid Sequencing Team	2020-12-10
EPI_ISL_686609	2020-11-16	B.1.177.20	Respiratory Virus Unit, Microbiology Services Colindale, Public Health England	COVID-19 Genomics UK (COG-UK) Consortium	PHE Covid Sequencing Team	2020-12-10
EPI_ISL_678721	2020-11-17	B.1.177.11	Respiratory Virus Unit, Microbiology Services Colindale, Public Health England	COVID-19 Genomics UK (COG-UK) Consortium	PHE Covid Sequencing Team	2020-12-07
EPI_ISL_678722	2020-11-16	B.1	Respiratory Virus Unit, Microbiology Services Colindale, Public Health England	COVID-19 Genomics UK (COG-UK) Consortium	PHE Covid Sequencing Team	2020-12-07
EPI_ISL_693397	2020-11-17	B.1.1.7	Respiratory Virus Unit, Microbiology Services Colindale, Public Health England	COVID-19 Genomics UK (COG-UK) Consortium	PHE Covid Sequencing Team	2020-12-11
EPI_ISL_683534	2020-11-16	B.1.177.58	Respiratory Virus Unit, Microbiology Services Colindale, Public Health England	COVID-19 Genomics UK (COG-UK) Consortium	PHE Covid Sequencing Team	2020-12-09
EPI_ISL_683535	2020-11-16	B.1.177.58	Respiratory Virus Unit, Microbiology Services Colindale, Public Health England	COVID-19 Genomics UK (COG-UK) Consortium	PHE Covid Sequencing Team	2020-12-09
EPI_ISL_686610	2020-11-16	B.1.177.58	Respiratory Virus Unit, Microbiology Services Colindale, Public Health England	COVID-19 Genomics UK (COG-UK) Consortium	PHE Covid Sequencing Team	2020-12-10
EPI_ISL_693460	2020-11-14	B.1.177.15	Respiratory Virus Unit, Microbiology Services Colindale, Public Health England	COVID-19 Genomics UK (COG-UK) Consortium	PHE Covid Sequencing Team	2020-12-11
EPI_ISL_649108	2020-11-17	B.1.177	Respiratory Virus Unit, Microbiology Services Colindale, Public Health England	COVID-19 Genomics UK (COG-UK) Consortium	PHE Covid Sequencing Team	2020-11-22
EPI_ISL_678723	2020-11-17	B.1.177.17	Respiratory Virus Unit, Microbiology Services Colindale, Public Health England	COVID-19 Genomics UK (COG-UK) Consortium	PHE Covid Sequencing Team	2020-12-07
EPI_ISL_678724	2020-11-16	B.1.177.6	Respiratory Virus Unit, Microbiology Services Colindale, Public Health England	COVID-19 Genomics UK (COG-UK) Consortium	PHE Covid Sequencing Team	2020-12-07
EPI_ISL_825598	2020-11-16	B.1.177	Respiratory Virus Unit, National Infection Service, Public Health England	COVID-19 Genomics UK (COG-UK) Consortium	PHE Covid Sequencing Team	2021-01-15
EPI_ISL_825599	2020-11-16	B.1.177	Respiratory Virus Unit, National Infection Service, Public Health England	COVID-19 Genomics UK (COG-UK) Consortium	PHE Covid Sequencing Team	2021-01-15
EPI_ISL_825600	2020-11-16	B.1.177	Respiratory Virus Unit, National Infection Service, Public Health England	COVID-19 Genomics UK (COG-UK) Consortium	PHE Covid Sequencing Team	2021-01-15
EPI_ISL_825601	2020-11-16	B.1.177	Respiratory Virus Unit, National Infection Service, Public Health England	COVID-19 Genomics UK (COG-UK) Consortium	PHE Covid Sequencing Team	2021-01-15
EPI_ISL_683536	2020-11-17	B.1.177	Respiratory Virus Unit, Microbiology Services Colindale, Public Health England	COVID-19 Genomics UK (COG-UK) Consortium	PHE Covid Sequencing Team	2020-12-09
EPI_ISL_683537	2020-11-17	B.1.1.311	Respiratory Virus Unit, Microbiology Services Colindale, Public Health England	COVID-19 Genomics UK (COG-UK) Consortium	PHE Covid Sequencing Team	2020-12-09
EPI_ISL_693461	2020-11-17	B.1.177.4	Respiratory Virus Unit, Microbiology Services Colindale, Public Health England	COVID-19 Genomics UK (COG-UK) Consortium	PHE Covid Sequencing Team	2020-12-11
EPI_ISL_693462	2020-11-16	AS.1	Respiratory Virus Unit, Microbiology Services Colindale, Public Health England	COVID-19 Genomics UK (COG-UK) Consortium	PHE Covid Sequencing Team	2020-12-11
EPI_ISL_766094	2020-11-17	AC.1	Respiratory Virus Unit, National Infection Service, Public Health England	COVID-19 Genomics UK (COG-UK) Consortium	PHE Covid Sequencing Team	2021-01-05
EPI_ISL_693463	2020-11-17	B.1.177	Respiratory Virus Unit, Microbiology Services Colindale, Public Health England	COVID-19 Genomics UK (COG-UK) Consortium	PHE Covid Sequencing Team	2020-12-11
EPI_ISL_693464	2020-11-17	B.1.1.39	Respiratory Virus Unit, Microbiology Services Colindale, Public Health England	COVID-19 Genomics UK (COG-UK) Consortium	PHE Covid Sequencing Team	2020-12-11
EPI_ISL_693404	2020-11-17	B.1.1.7	Respiratory Virus Unit, Microbiology Services Colindale, Public Health England	COVID-19 Genomics UK (COG-UK) Consortium	PHE Covid Sequencing Team	2020-12-11
EPI_ISL_693465	2020-11-17	B.1.1.39	Respiratory Virus Unit, Microbiology Services Colindale, Public Health England	COVID-19 Genomics UK (COG-UK) Consortium	PHE Covid Sequencing Team	2020-12-11
EPI_ISL_693466	2020-11-17	B.1.1.39	Respiratory Virus Unit, Microbiology Services Colindale, Public Health England	COVID-19 Genomics UK (COG-UK) Consortium	PHE Covid Sequencing Team	2020-12-11
EPI_ISL_693407	2020-11-16	B.1.177.15	Respiratory Virus Unit, Microbiology Services Colindale, Public Health England	COVID-19 Genomics UK (COG-UK) Consortium	PHE Covid Sequencing Team	2020-12-11
EPI_ISL_693467	2020-11-13	B.1.177.56	Respiratory Virus Unit, Microbiology Services Colindale, Public Health England	COVID-19 Genomics UK (COG-UK) Consortium	PHE Covid Sequencing Team	2020-12-11
EPI_ISL_693468	2020-11-18	B.1.177	Respiratory Virus Unit, Microbiology Services Colindale, Public Health England	COVID-19 Genomics UK (COG-UK) Consortium	PHE Covid Sequencing Team	2020-12-11
EPI_ISL_693469	2020-11-14	B.1.177.48	Respiratory Virus Unit, Microbiology Services Colindale, Public Health England	COVID-19 Genomics UK (COG-UK) Consortium	PHE Covid Sequencing Team	2020-12-11
EPI_ISL_693406	2020-11-18	AD.2	Respiratory Virus Unit, Microbiology Services Colindale, Public Health England	COVID-19 Genomics UK (COG-UK) Consortium	PHE Covid Sequencing Team	2020-12-11
EPI_ISL_693470	2020-11-14	B.1.160	Respiratory Virus Unit, Microbiology Services Colindale, Public Health England	COVID-19 Genomics UK (COG-UK) Consortium	PHE Covid Sequencing Team	2020-12-11
EPI_ISL_678725	2020-11-17	B.1.177	Respiratory Virus Unit, Microbiology Services Colindale, Public Health England	COVID-19 Genomics UK (COG-UK) Consortium	PHE Covid Sequencing Team	2020-12-07
EPI_ISL_678726	2020-11-16	B.1.177	Respiratory Virus Unit, Microbiology Services Colindale, Public Health England	COVID-19 Genomics UK (COG-UK) Consortium	PHE Covid Sequencing Team	2020-12-07
EPI_ISL_678727	2020-11-18	B.1	Respiratory Virus Unit, Microbiology Services Colindale, Public Health England	COVID-19 Genomics UK (COG-UK) Consortium	PHE Covid Sequencing Team	2020-12-07
EPI_ISL_678728	2020-11-17	B.1	Respiratory Virus Unit, Microbiology Services Colindale, Public Health England	COVID-19 Genomics UK (COG-UK) Consortium	PHE Covid Sequencing Team	2020-12-07
EPI_ISL_678729	2020-11-18	B.1	Respiratory Virus Unit, Microbiology Services Colindale, Public Health England	COVID-19 Genomics UK (COG-UK) Consortium	PHE Covid Sequencing Team	2020-12-07
EPI_ISL_678730	2020-11-18	B.1	Respiratory Virus Unit, Microbiology Services Colindale, Public Health England	COVID-19 Genomics UK (COG-UK) Consortium	PHE Covid Sequencing Team	2020-12-07
EPI_ISL_769865	2020-11-17	B.1.177.81	Respiratory Virus Unit, National Infection Service, Public Health England	COVID-19 Genomics UK (COG-UK) Consortium	PHE Covid Sequencing Team	2021-01-06
EPI_ISL_766098	2020-11-17	B.1.177.81	Respiratory Virus Unit, National Infection Service, Public Health England	COVID-19 Genomics UK (COG-UK) Consortium	PHE Covid Sequencing Team	2021-01-05
EPI_ISL_683538	2020-11-17	B.1.177.81	Respiratory Virus Unit, Microbiology Services Colindale, Public Health England	COVID-19 Genomics UK (COG-UK) Consortium	PHE Covid Sequencing Team	2020-12-09
EPI_ISL_683539	2020-11-17	B.1.177.19	Respiratory Virus Unit, Microbiology Services Colindale, Public Health England	COVID-19 Genomics UK (COG-UK) Consortium	PHE Covid Sequencing Team	2020-12-09
EPI_ISL_683540	2020-11-17	B.1.177.19	Respiratory Virus Unit, Microbiology Services Colindale, Public Health England	COVID-19 Genomics UK (COG-UK) Consortium	PHE Covid Sequencing Team	2020-12-09
EPI_ISL_683541	2020-11-17	B.1.177.19	Respiratory Virus Unit, Microbiology Services Colindale, Public Health England	COVID-19 Genomics UK (COG-UK) Consortium	PHE Covid Sequencing Team	2020-12-09
EPI_ISL_683542	2020-11-17	B.1.177.19	Respiratory Virus Unit, Microbiology Services Colindale, Public Health England	COVID-19 Genomics UK (COG-UK) Consortium	PHE Covid Sequencing Team	2020-12-09
EPI_ISL_766273	2020-11-17	B.1.177.19	Respiratory Virus Unit, National Infection Service, Public Health England	COVID-19 Genomics UK (COG-UK) Consortium	PHE Covid Sequencing Team	2021-01-05
EPI_ISL_683543	2020-11-17	B.1.177.19	Respiratory Virus Unit, Microbiology Services Colindale, Public Health England	COVID-19 Genomics UK (COG-UK) Consortium	PHE Covid Sequencing Team	2020-12-09
EPI_ISL_649936	2020-11-17	B.1.177.19	Respiratory Virus Unit, Microbiology Services Colindale, Public Health England	COVID-19 Genomics UK (COG-UK) Consortium	PHE Covid Sequencing Team	2020-11-23
EPI_ISL_649937	2020-11-17	B.1.177.19	Respiratory Virus Unit, Microbiology Services Colindale, Public Health England	COVID-19 Genomics UK (COG-UK) Consortium	PHE Covid Sequencing Team	2020-11-23
EPI_ISL_683544	2020-11-17	B.1.177.19	Respiratory Virus Unit, Microbiology Services Colindale, Public Health England	COVID-19 Genomics UK (COG-UK) Consortium	PHE Covid Sequencing Team	2020-12-09
EPI_ISL_683545	2020-11-17	B.1.177.19	Respiratory Virus Unit, Microbiology Services Colindale, Public Health England	COVID-19 Genomics UK (COG-UK) Consortium	PHE Covid Sequencing Team	2020-12-09
EPI_ISL_678731	2020-11-18	B.1	Respiratory Virus Unit, Microbiology Services Colindale, Public Health England	COVID-19 Genomics UK (COG-UK) Consortium	PHE Covid Sequencing Team	2020-12-07
EPI_ISL_678732	2020-11-18	B.1.177	Respiratory Virus Unit, Microbiology Services Colindale, Public Health England	COVID-19 Genomics UK (COG-UK) Consortium	PHE Covid Sequencing Team	2020-12-07
EPI_ISL_678733	2020-11-18	B.1	Respiratory Virus Unit, Microbiology Services Colindale, Public Health England	COVID-19 Genomics UK (COG-UK) Consortium	PHE Covid Sequencing Team	2020-12-07
EPI_ISL_678734	2020-11-18	B.1	Respiratory Virus Unit, Microbiology Services Colindale, Public Health England	COVID-19 Genomics UK (COG-UK) Consortium	PHE Covid Sequencing Team	2020-12-07
EPI_ISL_678735	2020-11-18	B.1	Respiratory Virus Unit, Microbiology Services Colindale, Public Health England	COVID-19 Genomics UK (COG-UK) Consortium	PHE Covid Sequencing Team	2020-12-07
EPI_ISL_683546	2020-11-18	B.1.1.311	Respiratory Virus Unit, Microbiology Services Colindale, Public Health England	COVID-19 Genomics UK (COG-UK) Consortium	PHE Covid Sequencing Team	2020-12-09
EPI_ISL_683547	2020-11-18	B.1.177	Respiratory Virus Unit, Microbiology Services Colindale, Public Health England	COVID-19 Genomics UK (COG-UK) Consortium	PHE Covid Sequencing Team	2020-12-09
EPI_ISL_683457	2020-11-17	AS.1	Respiratory Virus Unit, Microbiology Services Colindale, Public Health England	COVID-19 Genomics UK (COG-UK) Consortium	PHE Covid Sequencing Team	2020-12-09
EPI_ISL_649110	2020-11-17	B.1.36.21	Respiratory Virus Unit, Microbiology Services Colindale, Public Health England	COVID-19 Genomics UK (COG-UK) Consortium	PHE Covid Sequencing Team	2020-11-22
EPI_ISL_678736	2020-11-19	B.1	Respiratory Virus Unit, Microbiology Services Colindale, Public Health England	COVID-19 Genomics UK (COG-UK) Consortium	PHE Covid Sequencing Team	2020-12-07
EPI_ISL_678737	2020-11-18	B.1	Respiratory Virus Unit, Microbiology Services Colindale, Public Health England	COVID-19 Genomics UK (COG-UK) Consortium	PHE Covid Sequencing Team	2020-12-07
EPI_ISL_678738	2020-11-18	B.1.177.87	Respiratory Virus Unit, Microbiology Services Colindale, Public Health England	COVID-19 Genomics UK (COG-UK) Consortium	PHE Covid Sequencing Team	2020-12-07
EPI_ISL_825602	2020-11-17	B.1.177	Respiratory Virus Unit, National Infection Service, Public Health England	COVID-19 Genomics UK (COG-UK) Consortium	PHE Covid Sequencing Team	2021-01-15
EPI_ISL_825603	2020-11-17	B.1.177	Respiratory Virus Unit, National Infection Service, Public Health England	COVID-19 Genomics UK (COG-UK) Consortium	PHE Covid Sequencing Team	2021-01-15
EPI_ISL_825604	2020-11-17	B.1.177	Respiratory Virus Unit, National Infection Service, Public Health England	COVID-19 Genomics UK (COG-UK) Consortium	PHE Covid Sequencing Team	2021-01-15
EPI_ISL_683548	2020-11-18	B.1.1.37	Respiratory Virus Unit, Microbiology Services Colindale, Public Health England	COVID-19 Genomics UK (COG-UK) Consortium	PHE Covid Sequencing Team	2020-12-09
EPI_ISL_683549	2020-11-18	B.1.1.37	Respiratory Virus Unit, Microbiology Services Colindale, Public Health England	COVID-19 Genomics UK (COG-UK) Consortium	PHE Covid Sequencing Team	2020-12-09
EPI_ISL_683550	2020-11-18	B.1.1.37	Respiratory Virus Unit, Microbiology Services Colindale, Public Health England	COVID-19 Genomics UK (COG-UK) Consortium	PHE Covid Sequencing Team	2020-12-09
EPI_ISL_683551	2020-11-18	B.1.1.37	Respiratory Virus Unit, Microbiology Services Colindale, Public Health England	COVID-19 Genomics UK (COG-UK) Consortium	PHE Covid Sequencing Team	2020-12-09
EPI_ISL_683552	2020-11-18	B.1.1.37	Respiratory Virus Unit, Microbiology Services Colindale, Public Health England	COVID-19 Genomics UK (COG-UK) Consortium	PHE Covid Sequencing Team	2020-12-09
EPI_ISL_683553	2020-11-18	B.1.1.37	Respiratory Virus Unit, Microbiology Services Colindale, Public Health England	COVID-19 Genomics UK (COG-UK) Consortium	PHE Covid Sequencing Team	2020-12-09
EPI_ISL_766071	2020-11-18	B.1.1.37	Respiratory Virus Unit, National Infection Service, Public Health England	COVID-19 Genomics UK (COG-UK) Consortium	PHE Covid Sequencing Team	2021-01-05
EPI_ISL_766274	2020-11-19	B.1.1.37	Respiratory Virus Unit, National Infection Service, Public Health England	COVID-19 Genomics UK (COG-UK) Consortium	PHE Covid Sequencing Team	2021-01-05
EPI_ISL_683554	2020-11-18	B.1.1.37	Respiratory Virus Unit, Microbiology Services Colindale, Public Health England	COVID-19 Genomics UK (COG-UK) Consortium	PHE Covid Sequencing Team	2020-12-09
EPI_ISL_683555	2020-11-18	B.1.1.37	Respiratory Virus Unit, Microbiology Services Colindale, Public Health England	COVID-19 Genomics UK (COG-UK) Consortium	PHE Covid Sequencing Team	2020-12-09
EPI_ISL_683556	2020-11-18	B.1.1.37	Respiratory Virus Unit, Microbiology Services Colindale, Public Health England	COVID-19 Genomics UK (COG-UK) Consortium	PHE Covid Sequencing Team	2020-12-09
EPI_ISL_766275	2020-11-18	B.1.1.37	Respiratory Virus Unit, National Infection Service, Public Health England	COVID-19 Genomics UK (COG-UK) Consortium	PHE Covid Sequencing Team	2021-01-05
EPI_ISL_683557	2020-11-18	B.1.1.37	Respiratory Virus Unit, Microbiology Services Colindale, Public Health England	COVID-19 Genomics UK (COG-UK) Consortium	PHE Covid Sequencing Team	2020-12-09
EPI_ISL_683558	2020-11-18	B.1.1.37	Respiratory Virus Unit, Microbiology Services Colindale, Public Health England	COVID-19 Genomics UK (COG-UK) Consortium	PHE Covid Sequencing Team	2020-12-09
EPI_ISL_683559	2020-11-18	B.1.1.37	Respiratory Virus Unit, Microbiology Services Colindale, Public Health England	COVID-19 Genomics UK (COG-UK) Consortium	PHE Covid Sequencing Team	2020-12-09
EPI_ISL_683560	2020-11-18	B.1.1.37	Respiratory Virus Unit, Microbiology Services Colindale, Public Health England	COVID-19 Genomics UK (COG-UK) Consortium	PHE Covid Sequencing Team	2020-12-09
EPI_ISL_683561	2020-11-18	B.1.1.37	Respiratory Virus Unit, Microbiology Services Colindale, Public Health England	COVID-19 Genomics UK (COG-UK) Consortium	PHE Covid Sequencing Team	2020-12-09
EPI_ISL_678739	2020-11-18	B.1	Respiratory Virus Unit, Microbiology Services Colindale, Public Health England	COVID-19 Genomics UK (COG-UK) Consortium	PHE Covid Sequencing Team	2020-12-07
EPI_ISL_678740	2020-11-18	B.1.1	Respiratory Virus Unit, Microbiology Services Colindale, Public Health England	COVID-19 Genomics UK (COG-UK) Consortium	PHE Covid Sequencing Team	2020-12-07
EPI_ISL_678741	2020-11-17	B.1	Respiratory Virus Unit, Microbiology Services Colindale, Public Health England	COVID-19 Genomics UK (COG-UK) Consortium	PHE Covid Sequencing Team	2020-12-07
EPI_ISL_678742	2020-11-19	B.1	Respiratory Virus Unit, Microbiology Services Colindale, Public Health England	COVID-19 Genomics UK (COG-UK) Consortium	PHE Covid Sequencing Team	2020-12-07
EPI_ISL_683562	2020-11-19	B.1.177.56	Respiratory Virus Unit, Microbiology Services Colindale, Public Health England	COVID-19 Genomics UK (COG-UK) Consortium	PHE Covid Sequencing Team	2020-12-09
EPI_ISL_683478	2020-11-18	B.1.177	Respiratory Virus Unit, Microbiology Services Colindale, Public Health England	COVID-19 Genomics UK (COG-UK) Consortium	PHE Covid Sequencing Team	2020-12-09
EPI_ISL_683563	2020-11-18	B.1.177.20	Respiratory Virus Unit, Microbiology Services Colindale, Public Health England	COVID-19 Genomics UK (COG-UK) Consortium	PHE Covid Sequencing Team	2020-12-09
EPI_ISL_683476	2020-11-19	B.1.177.7	Respiratory Virus Unit, Microbiology Services Colindale, Public Health England	COVID-19 Genomics UK (COG-UK) Consortium	PHE Covid Sequencing Team	2020-12-09
EPI_ISL_683564	2020-11-19	B.1.177	Respiratory Virus Unit, Microbiology Services Colindale, Public Health England	COVID-19 Genomics UK (COG-UK) Consortium	PHE Covid Sequencing Team	2020-12-09
EPI_ISL_683565	2020-11-19	B.1.177	Respiratory Virus Unit, Microbiology Services Colindale, Public Health England	COVID-19 Genomics UK (COG-UK) Consortium	PHE Covid Sequencing Team	2020-12-09
EPI_ISL_678743	2020-11-19	B.1	Respiratory Virus Unit, Microbiology Services Colindale, Public Health England	COVID-19 Genomics UK (COG-UK) Consortium	PHE Covid Sequencing Team	2020-12-07
EPI_ISL_678744	2020-11-19	B.1.177	Respiratory Virus Unit, Microbiology Services Colindale, Public Health England	COVID-19 Genomics UK (COG-UK) Consortium	PHE Covid Sequencing Team	2020-12-07
EPI_ISL_678745	2020-11-19	B.1.177.7	Respiratory Virus Unit, Microbiology Services Colindale, Public Health England	COVID-19 Genomics UK (COG-UK) Consortium	PHE Covid Sequencing Team	2020-12-07
EPI_ISL_678746	2020-11-19	B.1	Respiratory Virus Unit, Microbiology Services Colindale, Public Health England	COVID-19 Genomics UK (COG-UK) Consortium	PHE Covid Sequencing Team	2020-12-07
EPI_ISL_678747	2020-11-20	B.1	Respiratory Virus Unit, Microbiology Services Colindale, Public Health England	COVID-19 Genomics UK (COG-UK) Consortium	PHE Covid Sequencing Team	2020-12-07
EPI_ISL_678748	2020-11-20	B.1	Respiratory Virus Unit, Microbiology Services Colindale, Public Health England	COVID-19 Genomics UK (COG-UK) Consortium	PHE Covid Sequencing Team	2020-12-07
EPI_ISL_678749	2020-11-19	B.1.177.81	Respiratory Virus Unit, Microbiology Services Colindale, Public Health England	COVID-19 Genomics UK (COG-UK) Consortium	PHE Covid Sequencing Team	2020-12-07
EPI_ISL_678750	2020-11-18	B.1	Respiratory Virus Unit, Microbiology Services Colindale, Public Health England	COVID-19 Genomics UK (COG-UK) Consortium	PHE Covid Sequencing Team	2020-12-07
EPI_ISL_678751	2020-10-18	B.1	Respiratory Virus Unit, Microbiology Services Colindale, Public Health England	COVID-19 Genomics UK (COG-UK) Consortium	PHE Covid Sequencing Team	2020-12-07
EPI_ISL_678752	2020-11-19	B.1.177.18	Respiratory Virus Unit, Microbiology Services Colindale, Public Health England	COVID-19 Genomics UK (COG-UK) Consortium	PHE Covid Sequencing Team	2020-12-07
EPI_ISL_678753	2020-11-18	B.1.177	Respiratory Virus Unit, Microbiology Services Colindale, Public Health England	COVID-19 Genomics UK (COG-UK) Consortium	PHE Covid Sequencing Team	2020-12-07
EPI_ISL_678754	2020-11-20	B.1	Respiratory Virus Unit, Microbiology Services Colindale, Public Health England	COVID-19 Genomics UK (COG-UK) Consortium	PHE Covid Sequencing Team	2020-12-07
EPI_ISL_678755	2020-11-19	B.1.177	Respiratory Virus Unit, Microbiology Services Colindale, Public Health England	COVID-19 Genomics UK (COG-UK) Consortium	PHE Covid Sequencing Team	2020-12-07
EPI_ISL_683566	2020-11-20	B.1.177.87	Respiratory Virus Unit, Microbiology Services Colindale, Public Health England	COVID-19 Genomics UK (COG-UK) Consortium	PHE Covid Sequencing Team	2020-12-09
EPI_ISL_683567	2020-11-20	B.1.177.87	Respiratory Virus Unit, Microbiology Services Colindale, Public Health England	COVID-19 Genomics UK (COG-UK) Consortium	PHE Covid Sequencing Team	2020-12-09
EPI_ISL_766276	2020-11-20	B.1.177.87	Respiratory Virus Unit, National Infection Service, Public Health England	COVID-19 Genomics UK (COG-UK) Consortium	PHE Covid Sequencing Team	2021-01-05
EPI_ISL_683568	2020-11-20	B.1.1.39	Respiratory Virus Unit, Microbiology Services Colindale, Public Health England	COVID-19 Genomics UK (COG-UK) Consortium	PHE Covid Sequencing Team	2020-12-09
EPI_ISL_683569	2020-11-20	B.1.1.39	Respiratory Virus Unit, Microbiology Services Colindale, Public Health England	COVID-19 Genomics UK (COG-UK) Consortium	PHE Covid Sequencing Team	2020-12-09
EPI_ISL_683570	2020-11-20	B.1.177.4	Respiratory Virus Unit, Microbiology Services Colindale, Public Health England	COVID-19 Genomics UK (COG-UK) Consortium	PHE Covid Sequencing Team	2020-12-09
EPI_ISL_683571	2020-11-20	B.1.1.39	Respiratory Virus Unit, Microbiology Services Colindale, Public Health England	COVID-19 Genomics UK (COG-UK) Consortium	PHE Covid Sequencing Team	2020-12-09
EPI_ISL_683572	2020-11-20	B.1.177	Respiratory Virus Unit, Microbiology Services Colindale, Public Health England	COVID-19 Genomics UK (COG-UK) Consortium	PHE Covid Sequencing Team	2020-12-09
EPI_ISL_683482	2020-11-20	B.1.177.69	Respiratory Virus Unit, Microbiology Services Colindale, Public Health England	COVID-19 Genomics UK (COG-UK) Consortium	PHE Covid Sequencing Team	2020-12-09
EPI_ISL_678756	2020-11-21	B.1.177	Respiratory Virus Unit, Microbiology Services Colindale, Public Health England	COVID-19 Genomics UK (COG-UK) Consortium	PHE Covid Sequencing Team	2020-12-07
EPI_ISL_678757	2020-11-20	B.1	Respiratory Virus Unit, Microbiology Services Colindale, Public Health England	COVID-19 Genomics UK (COG-UK) Consortium	PHE Covid Sequencing Team	2020-12-07
EPI_ISL_678758	2020-11-21	B.1.177	Respiratory Virus Unit, Microbiology Services Colindale, Public Health England	COVID-19 Genomics UK (COG-UK) Consortium	PHE Covid Sequencing Team	2020-12-07
EPI_ISL_678759	2020-11-21	B.1	Respiratory Virus Unit, Microbiology Services Colindale, Public Health England	COVID-19 Genomics UK (COG-UK) Consortium	PHE Covid Sequencing Team	2020-12-07
EPI_ISL_678760	2020-11-16	B.1	Respiratory Virus Unit, Microbiology Services Colindale, Public Health England	COVID-19 Genomics UK (COG-UK) Consortium	PHE Covid Sequencing Team	2020-12-07
EPI_ISL_678761	2020-11-19	B.1	Respiratory Virus Unit, Microbiology Services Colindale, Public Health England	COVID-19 Genomics UK (COG-UK) Consortium	PHE Covid Sequencing Team	2020-12-07
EPI_ISL_678762	2020-11-20	B.1.177	Respiratory Virus Unit, Microbiology Services Colindale, Public Health England	COVID-19 Genomics UK (COG-UK) Consortium	PHE Covid Sequencing Team	2020-12-07
EPI_ISL_678763	2020-11-20	B.1.177	Respiratory Virus Unit, Microbiology Services Colindale, Public Health England	COVID-19 Genomics UK (COG-UK) Consortium	PHE Covid Sequencing Team	2020-12-07
EPI_ISL_678764	2020-11-21	B.1.177	Respiratory Virus Unit, Microbiology Services Colindale, Public Health England	COVID-19 Genomics UK (COG-UK) Consortium	PHE Covid Sequencing Team	2020-12-07
EPI_ISL_678765	2020-11-21	B.1.177	Respiratory Virus Unit, Microbiology Services Colindale, Public Health England	COVID-19 Genomics UK (COG-UK) Consortium	PHE Covid Sequencing Team	2020-12-07
EPI_ISL_678766	2020-11-22	B.1	Respiratory Virus Unit, Microbiology Services Colindale, Public Health England	COVID-19 Genomics UK (COG-UK) Consortium	PHE Covid Sequencing Team	2020-12-07
EPI_ISL_660794	2020-11-21	B.1.177	Respiratory Virus Unit, Microbiology Services Colindale, Public Health England	COVID-19 Genomics UK (COG-UK) Consortium	PHE Covid Sequencing Team	2020-11-27
EPI_ISL_678767	2020-11-20	B.1	Respiratory Virus Unit, Microbiology Services Colindale, Public Health England	COVID-19 Genomics UK (COG-UK) Consortium	PHE Covid Sequencing Team	2020-12-07
EPI_ISL_678768	2020-11-21	B.1.177	Respiratory Virus Unit, Microbiology Services Colindale, Public Health England	COVID-19 Genomics UK (COG-UK) Consortium	PHE Covid Sequencing Team	2020-12-07
EPI_ISL_678769	2020-11-21	B.1	Respiratory Virus Unit, Microbiology Services Colindale, Public Health England	COVID-19 Genomics UK (COG-UK) Consortium	PHE Covid Sequencing Team	2020-12-07
EPI_ISL_678770	2020-11-23	B.1	Respiratory Virus Unit, Microbiology Services Colindale, Public Health England	COVID-19 Genomics UK (COG-UK) Consortium	PHE Covid Sequencing Team	2020-12-07
EPI_ISL_678771	2020-11-23	B.1.177	Respiratory Virus Unit, Microbiology Services Colindale, Public Health England	COVID-19 Genomics UK (COG-UK) Consortium	PHE Covid Sequencing Team	2020-12-07
EPI_ISL_683573	2020-11-24	B.1.177	Respiratory Virus Unit, Microbiology Services Colindale, Public Health England	COVID-19 Genomics UK (COG-UK) Consortium	PHE Covid Sequencing Team	2020-12-09
EPI_ISL_683460	2020-11-24	B.1.177	Respiratory Virus Unit, Microbiology Services Colindale, Public Health England	COVID-19 Genomics UK (COG-UK) Consortium	PHE Covid Sequencing Team	2020-12-09
EPI_ISL_766233	2020-11-24	B.1.177	Respiratory Virus Unit, National Infection Service, Public Health England	COVID-19 Genomics UK (COG-UK) Consortium	PHE Covid Sequencing Team	2021-01-05
EPI_ISL_683474	2020-11-24	B.1.177	Respiratory Virus Unit, Microbiology Services Colindale, Public Health England	COVID-19 Genomics UK (COG-UK) Consortium	PHE Covid Sequencing Team	2020-12-09
EPI_ISL_683574	2020-11-24	B.1.177	Respiratory Virus Unit, Microbiology Services Colindale, Public Health England	COVID-19 Genomics UK (COG-UK) Consortium	PHE Covid Sequencing Team	2020-12-09
EPI_ISL_769866	2020-11-24	B.1.177	Respiratory Virus Unit, National Infection Service, Public Health England	COVID-19 Genomics UK (COG-UK) Consortium	PHE Covid Sequencing Team	2021-01-06
EPI_ISL_683575	2020-11-24	B.1.177	Respiratory Virus Unit, Microbiology Services Colindale, Public Health England	COVID-19 Genomics UK (COG-UK) Consortium	PHE Covid Sequencing Team	2020-12-09
EPI_ISL_683472	2020-11-24	B.1.1.7	Respiratory Virus Unit, Microbiology Services Colindale, Public Health England	COVID-19 Genomics UK (COG-UK) Consortium	PHE Covid Sequencing Team	2020-12-09
EPI_ISL_683462	2020-11-24	B.1.1.7	Respiratory Virus Unit, Microbiology Services Colindale, Public Health England	COVID-19 Genomics UK (COG-UK) Consortium	PHE Covid Sequencing Team	2020-12-09
EPI_ISL_683463	2020-11-24	B.1.1.7	Respiratory Virus Unit, Microbiology Services Colindale, Public Health England	COVID-19 Genomics UK (COG-UK) Consortium	PHE Covid Sequencing Team	2020-12-09
EPI_ISL_766115	2020-11-24	B.1.1.7	Respiratory Virus Unit, National Infection Service, Public Health England	COVID-19 Genomics UK (COG-UK) Consortium	PHE Covid Sequencing Team	2021-01-05
EPI_ISL_683464	2020-11-24	B.1.1.7	Respiratory Virus Unit, Microbiology Services Colindale, Public Health England	COVID-19 Genomics UK (COG-UK) Consortium	PHE Covid Sequencing Team	2020-12-09
EPI_ISL_683465	2020-11-24	B.1.1.7	Respiratory Virus Unit, Microbiology Services Colindale, Public Health England	COVID-19 Genomics UK (COG-UK) Consortium	PHE Covid Sequencing Team	2020-12-09
EPI_ISL_683453	2020-11-24	B.1.1.7	Respiratory Virus Unit, Microbiology Services Colindale, Public Health England	COVID-19 Genomics UK (COG-UK) Consortium	PHE Covid Sequencing Team	2020-12-09
EPI_ISL_683466	2020-11-24	B.1.1.7	Respiratory Virus Unit, Microbiology Services Colindale, Public Health England	COVID-19 Genomics UK (COG-UK) Consortium	PHE Covid Sequencing Team	2020-12-09
EPI_ISL_683483	2020-11-24	B.1.177	Respiratory Virus Unit, Microbiology Services Colindale, Public Health England	COVID-19 Genomics UK (COG-UK) Consortium	PHE Covid Sequencing Team	2020-12-09
EPI_ISL_683467	2020-11-24	B.1.1.7	Respiratory Virus Unit, Microbiology Services Colindale, Public Health England	COVID-19 Genomics UK (COG-UK) Consortium	PHE Covid Sequencing Team	2020-12-09
EPI_ISL_683468	2020-11-24	B.1.1.7	Respiratory Virus Unit, Microbiology Services Colindale, Public Health England	COVID-19 Genomics UK (COG-UK) Consortium	PHE Covid Sequencing Team	2020-12-09
EPI_ISL_683469	2020-11-24	B.1.1.7	Respiratory Virus Unit, Microbiology Services Colindale, Public Health England	COVID-19 Genomics UK (COG-UK) Consortium	PHE Covid Sequencing Team	2020-12-09
EPI_ISL_683473	2020-11-24	B.1.1.7	Respiratory Virus Unit, Microbiology Services Colindale, Public Health England	COVID-19 Genomics UK (COG-UK) Consortium	PHE Covid Sequencing Team	2020-12-09
EPI_ISL_766116	2020-11-24	B.1.1.7	Respiratory Virus Unit, National Infection Service, Public Health England	COVID-19 Genomics UK (COG-UK) Consortium	PHE Covid Sequencing Team	2021-01-05
EPI_ISL_683470	2020-11-24	B.1.1.7	Respiratory Virus Unit, Microbiology Services Colindale, Public Health England	COVID-19 Genomics UK (COG-UK) Consortium	PHE Covid Sequencing Team	2020-12-09
EPI_ISL_683471	2020-11-24	B.1.1.7	Respiratory Virus Unit, Microbiology Services Colindale, Public Health England	COVID-19 Genomics UK (COG-UK) Consortium	PHE Covid Sequencing Team	2020-12-09
EPI_ISL_683459	2020-11-24	B.1.177	Respiratory Virus Unit, Microbiology Services Colindale, Public Health England	COVID-19 Genomics UK (COG-UK) Consortium	PHE Covid Sequencing Team	2020-12-09
EPI_ISL_678772	2020-11-23	B.1.177	Respiratory Virus Unit, Microbiology Services Colindale, Public Health England	COVID-19 Genomics UK (COG-UK) Consortium	PHE Covid Sequencing Team	2020-12-07
EPI_ISL_661175	2020-11-21	B.1.1.294	Respiratory Virus Unit, Microbiology Services Colindale, Public Health England	COVID-19 Genomics UK (COG-UK) Consortium	PHE Covid Sequencing Team	2020-11-28
EPI_ISL_661176	2020-11-22	B.1.1.294	Respiratory Virus Unit, Microbiology Services Colindale, Public Health England	COVID-19 Genomics UK (COG-UK) Consortium	PHE Covid Sequencing Team	2020-11-28
EPI_ISL_678773	2020-11-24	B.1	Respiratory Virus Unit, Microbiology Services Colindale, Public Health England	COVID-19 Genomics UK (COG-UK) Consortium	PHE Covid Sequencing Team	2020-12-07
EPI_ISL_678774	2020-11-21	B.1.177	Respiratory Virus Unit, Microbiology Services Colindale, Public Health England	COVID-19 Genomics UK (COG-UK) Consortium	PHE Covid Sequencing Team	2020-12-07
EPI_ISL_826281	2020-11-23	B.1.1.7	Respiratory Virus Unit, National Infection Service, Public Health England	COVID-19 Genomics UK (COG-UK) Consortium	PHE Covid Sequencing Team	2021-01-15
EPI_ISL_825552	2020-11-23	B.1.177	Respiratory Virus Unit, National Infection Service, Public Health England	COVID-19 Genomics UK (COG-UK) Consortium	PHE Covid Sequencing Team	2021-01-15
EPI_ISL_678775	2020-11-23	B.1.177	Respiratory Virus Unit, Microbiology Services Colindale, Public Health England	COVID-19 Genomics UK (COG-UK) Consortium	PHE Covid Sequencing Team	2020-12-07
EPI_ISL_683576	2020-11-23	B.1.177	Respiratory Virus Unit, Microbiology Services Colindale, Public Health England	COVID-19 Genomics UK (COG-UK) Consortium	PHE Covid Sequencing Team	2020-12-09
EPI_ISL_686611	2020-11-23	B.1.177	Respiratory Virus Unit, Microbiology Services Colindale, Public Health England	COVID-19 Genomics UK (COG-UK) Consortium	PHE Covid Sequencing Team	2020-12-10
EPI_ISL_678776	2020-11-21	B.1	Respiratory Virus Unit, Microbiology Services Colindale, Public Health England	COVID-19 Genomics UK (COG-UK) Consortium	PHE Covid Sequencing Team	2020-12-07
EPI_ISL_678777	2020-11-24	B.1	Respiratory Virus Unit, Microbiology Services Colindale, Public Health England	COVID-19 Genomics UK (COG-UK) Consortium	PHE Covid Sequencing Team	2020-12-07
EPI_ISL_678778	2020-11-24	B.1	Respiratory Virus Unit, Microbiology Services Colindale, Public Health England	COVID-19 Genomics UK (COG-UK) Consortium	PHE Covid Sequencing Team	2020-12-07
EPI_ISL_766277	2020-11-23	B.1.177.2	Respiratory Virus Unit, National Infection Service, Public Health England	COVID-19 Genomics UK (COG-UK) Consortium	PHE Covid Sequencing Team	2021-01-05
EPI_ISL_683577	2020-11-23	B.1.177.7	Respiratory Virus Unit, Microbiology Services Colindale, Public Health England	COVID-19 Genomics UK (COG-UK) Consortium	PHE Covid Sequencing Team	2020-12-09
EPI_ISL_678779	2020-11-24	B.1	Respiratory Virus Unit, Microbiology Services Colindale, Public Health England	COVID-19 Genomics UK (COG-UK) Consortium	PHE Covid Sequencing Team	2020-12-07
EPI_ISL_678780	2020-11-25	B.1.177	Respiratory Virus Unit, Microbiology Services Colindale, Public Health England	COVID-19 Genomics UK (COG-UK) Consortium	PHE Covid Sequencing Team	2020-12-07
EPI_ISL_678781	2020-11-25	B.1.1.7	Respiratory Virus Unit, Microbiology Services Colindale, Public Health England	COVID-19 Genomics UK (COG-UK) Consortium	PHE Covid Sequencing Team	2020-12-07
EPI_ISL_678782	2020-11-25	B.1	Respiratory Virus Unit, Microbiology Services Colindale, Public Health England	COVID-19 Genomics UK (COG-UK) Consortium	PHE Covid Sequencing Team	2020-12-07
EPI_ISL_678783	2020-11-25	B.1.1.37	Respiratory Virus Unit, Microbiology Services Colindale, Public Health England	COVID-19 Genomics UK (COG-UK) Consortium	PHE Covid Sequencing Team	2020-12-07
EPI_ISL_766235	2020-11-25	B.1.177	Respiratory Virus Unit, National Infection Service, Public Health England	COVID-19 Genomics UK (COG-UK) Consortium	PHE Covid Sequencing Team	2021-01-05
EPI_ISL_683578	2020-11-25	B.1.177	Respiratory Virus Unit, Microbiology Services Colindale, Public Health England	COVID-19 Genomics UK (COG-UK) Consortium	PHE Covid Sequencing Team	2020-12-09
EPI_ISL_683579	2020-11-25	B.1.177	Respiratory Virus Unit, Microbiology Services Colindale, Public Health England	COVID-19 Genomics UK (COG-UK) Consortium	PHE Covid Sequencing Team	2020-12-09
EPI_ISL_683580	2020-11-25	B.1.177	Respiratory Virus Unit, Microbiology Services Colindale, Public Health England	COVID-19 Genomics UK (COG-UK) Consortium	PHE Covid Sequencing Team	2020-12-09
EPI_ISL_683581	2020-11-25	B.1.177	Respiratory Virus Unit, Microbiology Services Colindale, Public Health England	COVID-19 Genomics UK (COG-UK) Consortium	PHE Covid Sequencing Team	2020-12-09
EPI_ISL_683582	2020-11-25	B.1.177	Respiratory Virus Unit, Microbiology Services Colindale, Public Health England	COVID-19 Genomics UK (COG-UK) Consortium	PHE Covid Sequencing Team	2020-12-09
EPI_ISL_683583	2020-11-25	B.1.177	Respiratory Virus Unit, Microbiology Services Colindale, Public Health England	COVID-19 Genomics UK (COG-UK) Consortium	PHE Covid Sequencing Team	2020-12-09
EPI_ISL_683584	2020-11-25	B.1.177	Respiratory Virus Unit, Microbiology Services Colindale, Public Health England	COVID-19 Genomics UK (COG-UK) Consortium	PHE Covid Sequencing Team	2020-12-09
EPI_ISL_683585	2020-11-23	B.1.177	Respiratory Virus Unit, Microbiology Services Colindale, Public Health England	COVID-19 Genomics UK (COG-UK) Consortium	PHE Covid Sequencing Team	2020-12-09
EPI_ISL_683586	2020-11-25	B.1.177	Respiratory Virus Unit, Microbiology Services Colindale, Public Health England	COVID-19 Genomics UK (COG-UK) Consortium	PHE Covid Sequencing Team	2020-12-09
EPI_ISL_683587	2020-11-25	B.1.177	Respiratory Virus Unit, Microbiology Services Colindale, Public Health England	COVID-19 Genomics UK (COG-UK) Consortium	PHE Covid Sequencing Team	2020-12-09
EPI_ISL_683588	2020-11-25	B.1.177	Respiratory Virus Unit, Microbiology Services Colindale, Public Health England	COVID-19 Genomics UK (COG-UK) Consortium	PHE Covid Sequencing Team	2020-12-09
EPI_ISL_683589	2020-11-25	B.1.177	Respiratory Virus Unit, Microbiology Services Colindale, Public Health England	COVID-19 Genomics UK (COG-UK) Consortium	PHE Covid Sequencing Team	2020-12-09
EPI_ISL_683590	2020-11-25	B.1.177.87	Respiratory Virus Unit, Microbiology Services Colindale, Public Health England	COVID-19 Genomics UK (COG-UK) Consortium	PHE Covid Sequencing Team	2020-12-09
EPI_ISL_683591	2020-11-25	B.1.177	Respiratory Virus Unit, Microbiology Services Colindale, Public Health England	COVID-19 Genomics UK (COG-UK) Consortium	PHE Covid Sequencing Team	2020-12-09
EPI_ISL_678784	2020-11-24	B.1.1	Respiratory Virus Unit, Microbiology Services Colindale, Public Health England	COVID-19 Genomics UK (COG-UK) Consortium	PHE Covid Sequencing Team	2020-12-07
EPI_ISL_678785	2020-11-24	B.1	Respiratory Virus Unit, Microbiology Services Colindale, Public Health England	COVID-19 Genomics UK (COG-UK) Consortium	PHE Covid Sequencing Team	2020-12-07
EPI_ISL_678786	2020-11-25	B.1.1	Respiratory Virus Unit, Microbiology Services Colindale, Public Health England	COVID-19 Genomics UK (COG-UK) Consortium	PHE Covid Sequencing Team	2020-12-07
EPI_ISL_723016	2020-11-25	B.1.177	Respiratory Virus Unit, National Infection Service, Public Health England	COVID-19 Genomics UK (COG-UK) Consortium	PHE Covid Sequencing Team	2020-12-21
EPI_ISL_766087	2020-11-26	B.1.177.87	Respiratory Virus Unit, National Infection Service, Public Health England	COVID-19 Genomics UK (COG-UK) Consortium	PHE Covid Sequencing Team	2021-01-05
EPI_ISL_754294	2020-11-26	B.1.1.39	Respiratory Virus Unit, National Infection Service, Public Health England	COVID-19 Genomics UK (COG-UK) Consortium	PHE Covid Sequencing Team	2020-12-31
EPI_ISL_722972	2020-11-26	B.1.177.57	Respiratory Virus Unit, National Infection Service, Public Health England	COVID-19 Genomics UK (COG-UK) Consortium	PHE Covid Sequencing Team	2020-12-21
EPI_ISL_723017	2020-11-26	B.1.177.57	Respiratory Virus Unit, National Infection Service, Public Health England	COVID-19 Genomics UK (COG-UK) Consortium	PHE Covid Sequencing Team	2020-12-21
EPI_ISL_722975	2020-11-26	B.1.177.57	Respiratory Virus Unit, National Infection Service, Public Health England	COVID-19 Genomics UK (COG-UK) Consortium	PHE Covid Sequencing Team	2020-12-21
EPI_ISL_754287	2020-11-26	B.1.177	Respiratory Virus Unit, National Infection Service, Public Health England	COVID-19 Genomics UK (COG-UK) Consortium	PHE Covid Sequencing Team	2020-12-31
EPI_ISL_754332	2020-11-25	B.1.177	Respiratory Virus Unit, National Infection Service, Public Health England	COVID-19 Genomics UK (COG-UK) Consortium	PHE Covid Sequencing Team	2020-12-31
EPI_ISL_754295	2020-11-26	B.1.177	Respiratory Virus Unit, National Infection Service, Public Health England	COVID-19 Genomics UK (COG-UK) Consortium	PHE Covid Sequencing Team	2020-12-31
EPI_ISL_754296	2020-11-25	B.1.177	Respiratory Virus Unit, National Infection Service, Public Health England	COVID-19 Genomics UK (COG-UK) Consortium	PHE Covid Sequencing Team	2020-12-31
EPI_ISL_754297	2020-11-26	B.1.177	Respiratory Virus Unit, National Infection Service, Public Health England	COVID-19 Genomics UK (COG-UK) Consortium	PHE Covid Sequencing Team	2020-12-31
EPI_ISL_676511	2020-11-19	B.1.236	Respiratory Virus Unit, Microbiology Services Colindale, Public Health England	COVID-19 Genomics UK (COG-UK) Consortium	PHE Covid Sequencing Team	2020-12-04
EPI_ISL_754333	2020-11-27	B.1.177.2	Respiratory Virus Unit, National Infection Service, Public Health England	COVID-19 Genomics UK (COG-UK) Consortium	PHE Covid Sequencing Team	2020-12-31
EPI_ISL_754334	2020-11-26	B.1.1.37	Respiratory Virus Unit, National Infection Service, Public Health England	COVID-19 Genomics UK (COG-UK) Consortium	PHE Covid Sequencing Team	2020-12-31
EPI_ISL_766278	2020-11-27	B.1.177.54	Respiratory Virus Unit, National Infection Service, Public Health England	COVID-19 Genomics UK (COG-UK) Consortium	PHE Covid Sequencing Team	2021-01-05
EPI_ISL_754335	2020-11-28	B.1.177.54	Respiratory Virus Unit, National Infection Service, Public Health England	COVID-19 Genomics UK (COG-UK) Consortium	PHE Covid Sequencing Team	2020-12-31
EPI_ISL_754336	2020-11-28	B.1.177.54	Respiratory Virus Unit, National Infection Service, Public Health England	COVID-19 Genomics UK (COG-UK) Consortium	PHE Covid Sequencing Team	2020-12-31
EPI_ISL_754337	2020-11-28	B.1.177	Respiratory Virus Unit, National Infection Service, Public Health England	COVID-19 Genomics UK (COG-UK) Consortium	PHE Covid Sequencing Team	2020-12-31
EPI_ISL_754338	2020-11-28	B.1.177.54	Respiratory Virus Unit, National Infection Service, Public Health England	COVID-19 Genomics UK (COG-UK) Consortium	PHE Covid Sequencing Team	2020-12-31
EPI_ISL_723018	2020-11-27	B.1.177	Respiratory Virus Unit, National Infection Service, Public Health England	COVID-19 Genomics UK (COG-UK) Consortium	PHE Covid Sequencing Team	2020-12-21
EPI_ISL_723019	2020-11-27	B.1.177	Respiratory Virus Unit, National Infection Service, Public Health England	COVID-19 Genomics UK (COG-UK) Consortium	PHE Covid Sequencing Team	2020-12-21
EPI_ISL_722971	2020-11-27	B.1.177	Respiratory Virus Unit, National Infection Service, Public Health England	COVID-19 Genomics UK (COG-UK) Consortium	PHE Covid Sequencing Team	2020-12-21
EPI_ISL_722973	2020-11-27	B.1.177	Respiratory Virus Unit, National Infection Service, Public Health England	COVID-19 Genomics UK (COG-UK) Consortium	PHE Covid Sequencing Team	2020-12-21
EPI_ISL_723020	2020-11-27	B.1.177	Respiratory Virus Unit, National Infection Service, Public Health England	COVID-19 Genomics UK (COG-UK) Consortium	PHE Covid Sequencing Team	2020-12-21
EPI_ISL_754339	2020-11-30	B.1.177.54	Respiratory Virus Unit, National Infection Service, Public Health England	COVID-19 Genomics UK (COG-UK) Consortium	PHE Covid Sequencing Team	2020-12-31
EPI_ISL_754257	2020-11-27	B.1.1.7	Respiratory Virus Unit, National Infection Service, Public Health England	COVID-19 Genomics UK (COG-UK) Consortium	PHE Covid Sequencing Team	2020-12-31
EPI_ISL_754340	2020-11-30	B.1.177.54	Respiratory Virus Unit, National Infection Service, Public Health England	COVID-19 Genomics UK (COG-UK) Consortium	PHE Covid Sequencing Team	2020-12-31
EPI_ISL_747490	2020-11-30	W.3	Respiratory Virus Unit, National Infection Service, Public Health England	COVID-19 Genomics UK (COG-UK) Consortium	PHE Covid Sequencing Team	2020-12-30
EPI_ISL_747491	2020-11-30	W.3	Respiratory Virus Unit, National Infection Service, Public Health England	COVID-19 Genomics UK (COG-UK) Consortium	PHE Covid Sequencing Team	2020-12-30
EPI_ISL_747492	2020-11-27	W.3	Respiratory Virus Unit, National Infection Service, Public Health England	COVID-19 Genomics UK (COG-UK) Consortium	PHE Covid Sequencing Team	2020-12-30
EPI_ISL_747493	2020-11-30	W.3	Respiratory Virus Unit, National Infection Service, Public Health England	COVID-19 Genomics UK (COG-UK) Consortium	PHE Covid Sequencing Team	2020-12-30
EPI_ISL_747494	2020-11-30	W.3	Respiratory Virus Unit, National Infection Service, Public Health England	COVID-19 Genomics UK (COG-UK) Consortium	PHE Covid Sequencing Team	2020-12-30
EPI_ISL_723021	2020-11-27	W.3	Respiratory Virus Unit, National Infection Service, Public Health England	COVID-19 Genomics UK (COG-UK) Consortium	PHE Covid Sequencing Team	2020-12-21
EPI_ISL_722969	2020-11-30	W.3	Respiratory Virus Unit, National Infection Service, Public Health England	COVID-19 Genomics UK (COG-UK) Consortium	PHE Covid Sequencing Team	2020-12-21
EPI_ISL_722967	2020-11-30	W.3	Respiratory Virus Unit, National Infection Service, Public Health England	COVID-19 Genomics UK (COG-UK) Consortium	PHE Covid Sequencing Team	2020-12-21
EPI_ISL_722976	2020-11-30	W.3	Respiratory Virus Unit, National Infection Service, Public Health England	COVID-19 Genomics UK (COG-UK) Consortium	PHE Covid Sequencing Team	2020-12-21
EPI_ISL_766279	2020-11-30	W.3	Respiratory Virus Unit, National Infection Service, Public Health England	COVID-19 Genomics UK (COG-UK) Consortium	PHE Covid Sequencing Team	2021-01-05
EPI_ISL_722970	2020-11-30	W.3	Respiratory Virus Unit, National Infection Service, Public Health England	COVID-19 Genomics UK (COG-UK) Consortium	PHE Covid Sequencing Team	2020-12-21
EPI_ISL_723022	2020-11-30	W.3	Respiratory Virus Unit, National Infection Service, Public Health England	COVID-19 Genomics UK (COG-UK) Consortium	PHE Covid Sequencing Team	2020-12-21
EPI_ISL_722977	2020-11-30	B.1.1.7	Respiratory Virus Unit, National Infection Service, Public Health England	COVID-19 Genomics UK (COG-UK) Consortium	PHE Covid Sequencing Team	2020-12-21
EPI_ISL_722978	2020-11-30	B.1.1.7	Respiratory Virus Unit, National Infection Service, Public Health England	COVID-19 Genomics UK (COG-UK) Consortium	PHE Covid Sequencing Team	2020-12-21
EPI_ISL_754341	2020-12-01	AD.2	Respiratory Virus Unit, National Infection Service, Public Health England	COVID-19 Genomics UK (COG-UK) Consortium	PHE Covid Sequencing Team	2020-12-31
EPI_ISL_678828	2020-11-27	B.1.1.277	Respiratory Virus Unit, Microbiology Services Colindale, Public Health England	COVID-19 Genomics UK (COG-UK) Consortium	PHE Covid Sequencing Team	2020-12-07
EPI_ISL_754244	2020-12-01	B.1.177.87	Respiratory Virus Unit, National Infection Service, Public Health England	COVID-19 Genomics UK (COG-UK) Consortium	PHE Covid Sequencing Team	2020-12-31
EPI_ISL_723023	2020-11-30	B.1.177	Respiratory Virus Unit, National Infection Service, Public Health England	COVID-19 Genomics UK (COG-UK) Consortium	PHE Covid Sequencing Team	2020-12-21
EPI_ISL_747495	2020-12-02	B.1.177	Respiratory Virus Unit, National Infection Service, Public Health England	COVID-19 Genomics UK (COG-UK) Consortium	PHE Covid Sequencing Team	2020-12-30
EPI_ISL_747496	2020-12-01	AD.2	Respiratory Virus Unit, National Infection Service, Public Health England	COVID-19 Genomics UK (COG-UK) Consortium	PHE Covid Sequencing Team	2020-12-30
EPI_ISL_766239	2020-12-01	AD.2	Respiratory Virus Unit, National Infection Service, Public Health England	COVID-19 Genomics UK (COG-UK) Consortium	PHE Covid Sequencing Team	2021-01-05
EPI_ISL_766064	2020-12-01	B.1.177.87	Respiratory Virus Unit, National Infection Service, Public Health England	COVID-19 Genomics UK (COG-UK) Consortium	PHE Covid Sequencing Team	2021-01-05
EPI_ISL_754342	2020-12-02	B.1.177.56	Respiratory Virus Unit, National Infection Service, Public Health England	COVID-19 Genomics UK (COG-UK) Consortium	PHE Covid Sequencing Team	2020-12-31
EPI_ISL_754298	2020-11-30	B.1.177	Respiratory Virus Unit, National Infection Service, Public Health England	COVID-19 Genomics UK (COG-UK) Consortium	PHE Covid Sequencing Team	2020-12-31
EPI_ISL_754343	2020-11-27	B.1.177.11	Respiratory Virus Unit, National Infection Service, Public Health England	COVID-19 Genomics UK (COG-UK) Consortium	PHE Covid Sequencing Team	2020-12-31
EPI_ISL_754299	2020-12-01	B.1.177	Respiratory Virus Unit, National Infection Service, Public Health England	COVID-19 Genomics UK (COG-UK) Consortium	PHE Covid Sequencing Team	2020-12-31
EPI_ISL_754300	2020-12-02	AD.2	Respiratory Virus Unit, National Infection Service, Public Health England	COVID-19 Genomics UK (COG-UK) Consortium	PHE Covid Sequencing Team	2020-12-31
EPI_ISL_754247	2020-11-29	B.1.1.7	Respiratory Virus Unit, National Infection Service, Public Health England	COVID-19 Genomics UK (COG-UK) Consortium	PHE Covid Sequencing Team	2020-12-31
EPI_ISL_754248	2020-12-01	B.1.1.7	Respiratory Virus Unit, National Infection Service, Public Health England	COVID-19 Genomics UK (COG-UK) Consortium	PHE Covid Sequencing Team	2020-12-31
EPI_ISL_754344	2020-12-02	B.1.177.54	Respiratory Virus Unit, National Infection Service, Public Health England	COVID-19 Genomics UK (COG-UK) Consortium	PHE Covid Sequencing Team	2020-12-31
EPI_ISL_754301	2020-11-30	B.1	Respiratory Virus Unit, National Infection Service, Public Health England	COVID-19 Genomics UK (COG-UK) Consortium	PHE Covid Sequencing Team	2020-12-31
EPI_ISL_754290	2020-12-01	B.1	Respiratory Virus Unit, National Infection Service, Public Health England	COVID-19 Genomics UK (COG-UK) Consortium	PHE Covid Sequencing Team	2020-12-31
EPI_ISL_754302	2020-12-28	B.1	Respiratory Virus Unit, National Infection Service, Public Health England	COVID-19 Genomics UK (COG-UK) Consortium	PHE Covid Sequencing Team	2020-12-31
EPI_ISL_754303	2020-11-29	B.1	Respiratory Virus Unit, National Infection Service, Public Health England	COVID-19 Genomics UK (COG-UK) Consortium	PHE Covid Sequencing Team	2020-12-31
EPI_ISL_754304	2020-11-30	B.1	Respiratory Virus Unit, National Infection Service, Public Health England	COVID-19 Genomics UK (COG-UK) Consortium	PHE Covid Sequencing Team	2020-12-31
EPI_ISL_754345	2020-12-02	B.1.177.54	Respiratory Virus Unit, National Infection Service, Public Health England	COVID-19 Genomics UK (COG-UK) Consortium	PHE Covid Sequencing Team	2020-12-31
EPI_ISL_723008	2020-12-02	B.1.1.311	Respiratory Virus Unit, National Infection Service, Public Health England	COVID-19 Genomics UK (COG-UK) Consortium	PHE Covid Sequencing Team	2020-12-21
EPI_ISL_723009	2020-12-02	B.1.1.311	Respiratory Virus Unit, National Infection Service, Public Health England	COVID-19 Genomics UK (COG-UK) Consortium	PHE Covid Sequencing Team	2020-12-21
EPI_ISL_723010	2020-12-02	B.1.1.311	Respiratory Virus Unit, National Infection Service, Public Health England	COVID-19 Genomics UK (COG-UK) Consortium	PHE Covid Sequencing Team	2020-12-21
EPI_ISL_723011	2020-12-02	B.1.1.311	Respiratory Virus Unit, National Infection Service, Public Health England	COVID-19 Genomics UK (COG-UK) Consortium	PHE Covid Sequencing Team	2020-12-21
EPI_ISL_723012	2020-12-02	B.1.1.311	Respiratory Virus Unit, National Infection Service, Public Health England	COVID-19 Genomics UK (COG-UK) Consortium	PHE Covid Sequencing Team	2020-12-21
EPI_ISL_723024	2020-12-02	B.1.177.19	Respiratory Virus Unit, National Infection Service, Public Health England	COVID-19 Genomics UK (COG-UK) Consortium	PHE Covid Sequencing Team	2020-12-21
EPI_ISL_747497	2020-12-02	B.1.177.19	Respiratory Virus Unit, National Infection Service, Public Health England	COVID-19 Genomics UK (COG-UK) Consortium	PHE Covid Sequencing Team	2020-12-30
EPI_ISL_723013	2020-12-02	B.1.1.311	Respiratory Virus Unit, National Infection Service, Public Health England	COVID-19 Genomics UK (COG-UK) Consortium	PHE Covid Sequencing Team	2020-12-21
EPI_ISL_722968	2020-12-02	B.1.1.311	Respiratory Virus Unit, National Infection Service, Public Health England	COVID-19 Genomics UK (COG-UK) Consortium	PHE Covid Sequencing Team	2020-12-21
EPI_ISL_723014	2020-12-02	B.1.1.311	Respiratory Virus Unit, National Infection Service, Public Health England	COVID-19 Genomics UK (COG-UK) Consortium	PHE Covid Sequencing Team	2020-12-21
EPI_ISL_754249	2020-12-02	B.1.1.7	Respiratory Virus Unit, National Infection Service, Public Health England	COVID-19 Genomics UK (COG-UK) Consortium	PHE Covid Sequencing Team	2020-12-31
EPI_ISL_754346	2020-12-01	B.1.177.4	Respiratory Virus Unit, National Infection Service, Public Health England	COVID-19 Genomics UK (COG-UK) Consortium	PHE Covid Sequencing Team	2020-12-31
EPI_ISL_754347	2020-12-02	B.1.177.4	Respiratory Virus Unit, National Infection Service, Public Health England	COVID-19 Genomics UK (COG-UK) Consortium	PHE Covid Sequencing Team	2020-12-31
EPI_ISL_678829	2020-09-10	B.1	Respiratory Virus Unit, Microbiology Services Colindale, Public Health England	COVID-19 Genomics UK (COG-UK) Consortium	PHE Covid Sequencing Team	2020-12-07
EPI_ISL_700686	2020-12-03	B.1.177	Respiratory Virus Unit, National Infection Service, Public Health England	COVID-19 Genomics UK (COG-UK) Consortium	PHE Covid Sequencing Team	2020-12-14
EPI_ISL_700687	2020-12-03	B.1.177.54	Respiratory Virus Unit, National Infection Service, Public Health England	COVID-19 Genomics UK (COG-UK) Consortium	PHE Covid Sequencing Team	2020-12-14
EPI_ISL_700688	2020-12-03	B.1.177	Respiratory Virus Unit, National Infection Service, Public Health England	COVID-19 Genomics UK (COG-UK) Consortium	PHE Covid Sequencing Team	2020-12-14
EPI_ISL_700689	2020-12-03	B.1.160	Respiratory Virus Unit, National Infection Service, Public Health England	COVID-19 Genomics UK (COG-UK) Consortium	PHE Covid Sequencing Team	2020-12-14
EPI_ISL_700628	2020-12-03	B.1	Respiratory Virus Unit, National Infection Service, Public Health England	COVID-19 Genomics UK (COG-UK) Consortium	PHE Covid Sequencing Team	2020-12-14
EPI_ISL_700637	2020-12-03	AD.2	Respiratory Virus Unit, National Infection Service, Public Health England	COVID-19 Genomics UK (COG-UK) Consortium	PHE Covid Sequencing Team	2020-12-14
EPI_ISL_700690	2020-12-03	B.1.177	Respiratory Virus Unit, National Infection Service, Public Health England	COVID-19 Genomics UK (COG-UK) Consortium	PHE Covid Sequencing Team	2020-12-14
EPI_ISL_700651	2020-12-03	B.1.177	Respiratory Virus Unit, National Infection Service, Public Health England	COVID-19 Genomics UK (COG-UK) Consortium	PHE Covid Sequencing Team	2020-12-14
EPI_ISL_700658	2020-12-03	Z.1	Respiratory Virus Unit, National Infection Service, Public Health England	COVID-19 Genomics UK (COG-UK) Consortium	PHE Covid Sequencing Team	2020-12-14
EPI_ISL_707703	2020-12-03	B.1.177	Respiratory Virus Unit, National Infection Service, Public Health England	COVID-19 Genomics UK (COG-UK) Consortium	PHE Covid Sequencing Team	2020-12-15
EPI_ISL_707704	2020-12-03	B.1.36.39	Respiratory Virus Unit, National Infection Service, Public Health England	COVID-19 Genomics UK (COG-UK) Consortium	PHE Covid Sequencing Team	2020-12-15
EPI_ISL_700691	2020-12-03	B.1.177	Respiratory Virus Unit, National Infection Service, Public Health England	COVID-19 Genomics UK (COG-UK) Consortium	PHE Covid Sequencing Team	2020-12-14
EPI_ISL_700692	2020-12-03	B.1.177	Respiratory Virus Unit, National Infection Service, Public Health England	COVID-19 Genomics UK (COG-UK) Consortium	PHE Covid Sequencing Team	2020-12-14
EPI_ISL_700624	2020-12-03	B.1.177.4	Respiratory Virus Unit, National Infection Service, Public Health England	COVID-19 Genomics UK (COG-UK) Consortium	PHE Covid Sequencing Team	2020-12-14
EPI_ISL_707705	2020-12-03	B.1.177	Respiratory Virus Unit, National Infection Service, Public Health England	COVID-19 Genomics UK (COG-UK) Consortium	PHE Covid Sequencing Team	2020-12-15
EPI_ISL_700693	2020-12-03	B.1.177	Respiratory Virus Unit, National Infection Service, Public Health England	COVID-19 Genomics UK (COG-UK) Consortium	PHE Covid Sequencing Team	2020-12-14
EPI_ISL_700694	2020-12-03	B.1.177	Respiratory Virus Unit, National Infection Service, Public Health England	COVID-19 Genomics UK (COG-UK) Consortium	PHE Covid Sequencing Team	2020-12-14
EPI_ISL_700695	2020-12-03	B.1.177	Respiratory Virus Unit, National Infection Service, Public Health England	COVID-19 Genomics UK (COG-UK) Consortium	PHE Covid Sequencing Team	2020-12-14
EPI_ISL_700696	2020-12-03	B.1.177	Respiratory Virus Unit, National Infection Service, Public Health England	COVID-19 Genomics UK (COG-UK) Consortium	PHE Covid Sequencing Team	2020-12-14
EPI_ISL_700665	2020-12-03	B.1.177	Respiratory Virus Unit, National Infection Service, Public Health England	COVID-19 Genomics UK (COG-UK) Consortium	PHE Covid Sequencing Team	2020-12-14
EPI_ISL_700659	2020-12-03	B.1	Respiratory Virus Unit, National Infection Service, Public Health England	COVID-19 Genomics UK (COG-UK) Consortium	PHE Covid Sequencing Team	2020-12-14
EPI_ISL_700697	2020-12-03	B.1.177	Respiratory Virus Unit, National Infection Service, Public Health England	COVID-19 Genomics UK (COG-UK) Consortium	PHE Covid Sequencing Team	2020-12-14
EPI_ISL_700698	2020-12-03	AD.2	Respiratory Virus Unit, National Infection Service, Public Health England	COVID-19 Genomics UK (COG-UK) Consortium	PHE Covid Sequencing Team	2020-12-14
EPI_ISL_754348	2020-12-03	B.1.177	Respiratory Virus Unit, National Infection Service, Public Health England	COVID-19 Genomics UK (COG-UK) Consortium	PHE Covid Sequencing Team	2020-12-31
EPI_ISL_678830	2020-12-01	B.1.177.16	Respiratory Virus Unit, Microbiology Services Colindale, Public Health England	COVID-19 Genomics UK (COG-UK) Consortium	PHE Covid Sequencing Team	2020-12-07
EPI_ISL_754305	2020-12-03	B.1	Respiratory Virus Unit, National Infection Service, Public Health England	COVID-19 Genomics UK (COG-UK) Consortium	PHE Covid Sequencing Team	2020-12-31
EPI_ISL_754243	2020-12-03	B.1.36	Respiratory Virus Unit, National Infection Service, Public Health England	COVID-19 Genomics UK (COG-UK) Consortium	PHE Covid Sequencing Team	2020-12-31
EPI_ISL_723025	2020-12-03	B.1.36.39	Respiratory Virus Unit, National Infection Service, Public Health England	COVID-19 Genomics UK (COG-UK) Consortium	PHE Covid Sequencing Team	2020-12-21
EPI_ISL_723026	2020-12-03	B.1.36.39	Respiratory Virus Unit, National Infection Service, Public Health England	COVID-19 Genomics UK (COG-UK) Consortium	PHE Covid Sequencing Team	2020-12-21
EPI_ISL_723027	2020-12-03	B.1.36.39	Respiratory Virus Unit, National Infection Service, Public Health England	COVID-19 Genomics UK (COG-UK) Consortium	PHE Covid Sequencing Team	2020-12-21
EPI_ISL_754258	2020-12-02	B.1.1.7	Respiratory Virus Unit, National Infection Service, Public Health England	COVID-19 Genomics UK (COG-UK) Consortium	PHE Covid Sequencing Team	2020-12-31
EPI_ISL_754259	2020-12-03	B.1.1.7	Respiratory Virus Unit, National Infection Service, Public Health England	COVID-19 Genomics UK (COG-UK) Consortium	PHE Covid Sequencing Team	2020-12-31
EPI_ISL_754349	2020-12-04	B.1.177.54	Respiratory Virus Unit, National Infection Service, Public Health England	COVID-19 Genomics UK (COG-UK) Consortium	PHE Covid Sequencing Team	2020-12-31
EPI_ISL_754260	2020-12-02	B.1.1.7	Respiratory Virus Unit, National Infection Service, Public Health England	COVID-19 Genomics UK (COG-UK) Consortium	PHE Covid Sequencing Team	2020-12-31
EPI_ISL_754350	2020-12-04	B.1.177	Respiratory Virus Unit, National Infection Service, Public Health England	COVID-19 Genomics UK (COG-UK) Consortium	PHE Covid Sequencing Team	2020-12-31
EPI_ISL_754351	2020-12-02	B.1.177	Respiratory Virus Unit, National Infection Service, Public Health England	COVID-19 Genomics UK (COG-UK) Consortium	PHE Covid Sequencing Team	2020-12-31
EPI_ISL_754352	2020-12-04	B.1.177	Respiratory Virus Unit, National Infection Service, Public Health England	COVID-19 Genomics UK (COG-UK) Consortium	PHE Covid Sequencing Team	2020-12-31
EPI_ISL_754353	2020-12-03	B.1.177.4	Respiratory Virus Unit, National Infection Service, Public Health England	COVID-19 Genomics UK (COG-UK) Consortium	PHE Covid Sequencing Team	2020-12-31
EPI_ISL_754250	2020-12-02	B.1.1.7	Respiratory Virus Unit, National Infection Service, Public Health England	COVID-19 Genomics UK (COG-UK) Consortium	PHE Covid Sequencing Team	2020-12-31
EPI_ISL_754256	2020-12-03	B.1.1.7	Respiratory Virus Unit, National Infection Service, Public Health England	COVID-19 Genomics UK (COG-UK) Consortium	PHE Covid Sequencing Team	2020-12-31
EPI_ISL_723028	2020-12-03	C.30	Respiratory Virus Unit, National Infection Service, Public Health England	COVID-19 Genomics UK (COG-UK) Consortium	PHE Covid Sequencing Team	2020-12-21
EPI_ISL_723029	2020-12-03	C.30	Respiratory Virus Unit, National Infection Service, Public Health England	COVID-19 Genomics UK (COG-UK) Consortium	PHE Covid Sequencing Team	2020-12-21
EPI_ISL_766090	2020-12-03	C.30	Respiratory Virus Unit, National Infection Service, Public Health England	COVID-19 Genomics UK (COG-UK) Consortium	PHE Covid Sequencing Team	2021-01-05
EPI_ISL_766231	2020-12-03	C.30	Respiratory Virus Unit, National Infection Service, Public Health England	COVID-19 Genomics UK (COG-UK) Consortium	PHE Covid Sequencing Team	2021-01-05
EPI_ISL_754291	2020-12-04	B.1.1.37	Respiratory Virus Unit, National Infection Service, Public Health England	COVID-19 Genomics UK (COG-UK) Consortium	PHE Covid Sequencing Team	2020-12-31
EPI_ISL_754253	2020-12-04	B.1.1.7	Respiratory Virus Unit, National Infection Service, Public Health England	COVID-19 Genomics UK (COG-UK) Consortium	PHE Covid Sequencing Team	2020-12-31
EPI_ISL_754354	2020-11-30	B.1.177	Respiratory Virus Unit, National Infection Service, Public Health England	COVID-19 Genomics UK (COG-UK) Consortium	PHE Covid Sequencing Team	2020-12-31
EPI_ISL_754306	2020-12-04	B.1.177	Respiratory Virus Unit, National Infection Service, Public Health England	COVID-19 Genomics UK (COG-UK) Consortium	PHE Covid Sequencing Team	2020-12-31
EPI_ISL_754355	2020-12-02	B.1.177.17	Respiratory Virus Unit, National Infection Service, Public Health England	COVID-19 Genomics UK (COG-UK) Consortium	PHE Covid Sequencing Team	2020-12-31
EPI_ISL_754242	2020-12-02	B.1.177	Respiratory Virus Unit, National Infection Service, Public Health England	COVID-19 Genomics UK (COG-UK) Consortium	PHE Covid Sequencing Team	2020-12-31
EPI_ISL_754307	2020-12-04	B.1.177	Respiratory Virus Unit, National Infection Service, Public Health England	COVID-19 Genomics UK (COG-UK) Consortium	PHE Covid Sequencing Team	2020-12-31
EPI_ISL_723030	2020-12-03	B.1.177.19	Respiratory Virus Unit, National Infection Service, Public Health England	COVID-19 Genomics UK (COG-UK) Consortium	PHE Covid Sequencing Team	2020-12-21
EPI_ISL_754292	2020-12-03	B.1.258	Respiratory Virus Unit, National Infection Service, Public Health England	COVID-19 Genomics UK (COG-UK) Consortium	PHE Covid Sequencing Team	2020-12-31
EPI_ISL_766842	2020-12-04	B.1.177	Respiratory Virus Unit, National Infection Service, Public Health England	COVID-19 Genomics UK (COG-UK) Consortium	PHE Covid Sequencing Team	2021-01-05
EPI_ISL_754293	2020-12-04	B.1.258	Respiratory Virus Unit, National Infection Service, Public Health England	COVID-19 Genomics UK (COG-UK) Consortium	PHE Covid Sequencing Team	2020-12-31
EPI_ISL_754356	2020-12-05	B.1.177.54	Respiratory Virus Unit, National Infection Service, Public Health England	COVID-19 Genomics UK (COG-UK) Consortium	PHE Covid Sequencing Team	2020-12-31
EPI_ISL_754261	2020-12-04	B.1.1.7	Respiratory Virus Unit, National Infection Service, Public Health England	COVID-19 Genomics UK (COG-UK) Consortium	PHE Covid Sequencing Team	2020-12-31
EPI_ISL_754262	2020-12-03	B.1.1.7	Respiratory Virus Unit, National Infection Service, Public Health England	COVID-19 Genomics UK (COG-UK) Consortium	PHE Covid Sequencing Team	2020-12-31
EPI_ISL_754251	2020-12-03	B.1.1.7	Respiratory Virus Unit, National Infection Service, Public Health England	COVID-19 Genomics UK (COG-UK) Consortium	PHE Covid Sequencing Team	2020-12-31
EPI_ISL_722979	2020-12-04	B.1.1.7	Respiratory Virus Unit, National Infection Service, Public Health England	COVID-19 Genomics UK (COG-UK) Consortium	PHE Covid Sequencing Team	2020-12-21
EPI_ISL_766123	2020-12-04	B.1.1.7	Respiratory Virus Unit, National Infection Service, Public Health England	COVID-19 Genomics UK (COG-UK) Consortium	PHE Covid Sequencing Team	2021-01-05
EPI_ISL_722980	2020-12-04	B.1.1.7	Respiratory Virus Unit, National Infection Service, Public Health England	COVID-19 Genomics UK (COG-UK) Consortium	PHE Covid Sequencing Team	2020-12-21
EPI_ISL_722981	2020-12-04	B.1.1.7	Respiratory Virus Unit, National Infection Service, Public Health England	COVID-19 Genomics UK (COG-UK) Consortium	PHE Covid Sequencing Team	2020-12-21
EPI_ISL_722982	2020-12-04	B.1.1.7	Respiratory Virus Unit, National Infection Service, Public Health England	COVID-19 Genomics UK (COG-UK) Consortium	PHE Covid Sequencing Team	2020-12-21
EPI_ISL_722983	2020-12-04	B.1.1.7	Respiratory Virus Unit, National Infection Service, Public Health England	COVID-19 Genomics UK (COG-UK) Consortium	PHE Covid Sequencing Team	2020-12-21
EPI_ISL_722984	2020-12-04	B.1.1.7	Respiratory Virus Unit, National Infection Service, Public Health England	COVID-19 Genomics UK (COG-UK) Consortium	PHE Covid Sequencing Team	2020-12-21
EPI_ISL_722985	2020-12-04	B.1.1.7	Respiratory Virus Unit, National Infection Service, Public Health England	COVID-19 Genomics UK (COG-UK) Consortium	PHE Covid Sequencing Team	2020-12-21
EPI_ISL_722986	2020-12-04	B.1.1.7	Respiratory Virus Unit, National Infection Service, Public Health England	COVID-19 Genomics UK (COG-UK) Consortium	PHE Covid Sequencing Team	2020-12-21
EPI_ISL_722987	2020-12-04	B.1.1.7	Respiratory Virus Unit, National Infection Service, Public Health England	COVID-19 Genomics UK (COG-UK) Consortium	PHE Covid Sequencing Team	2020-12-21
EPI_ISL_722988	2020-12-04	B.1.1.7	Respiratory Virus Unit, National Infection Service, Public Health England	COVID-19 Genomics UK (COG-UK) Consortium	PHE Covid Sequencing Team	2020-12-21
EPI_ISL_722989	2020-12-05	B.1.1.7	Respiratory Virus Unit, National Infection Service, Public Health England	COVID-19 Genomics UK (COG-UK) Consortium	PHE Covid Sequencing Team	2020-12-21
EPI_ISL_722990	2020-12-05	B.1.1.7	Respiratory Virus Unit, National Infection Service, Public Health England	COVID-19 Genomics UK (COG-UK) Consortium	PHE Covid Sequencing Team	2020-12-21
EPI_ISL_722991	2020-12-05	B.1.1.7	Respiratory Virus Unit, National Infection Service, Public Health England	COVID-19 Genomics UK (COG-UK) Consortium	PHE Covid Sequencing Team	2020-12-21
EPI_ISL_723031	2020-12-04	B.1.36.39	Respiratory Virus Unit, National Infection Service, Public Health England	COVID-19 Genomics UK (COG-UK) Consortium	PHE Covid Sequencing Team	2020-12-21
EPI_ISL_754288	2020-12-05	B.1.1.7	Respiratory Virus Unit, National Infection Service, Public Health England	COVID-19 Genomics UK (COG-UK) Consortium	PHE Covid Sequencing Team	2020-12-31
EPI_ISL_754274	2020-12-04	B.1.1.7	Respiratory Virus Unit, National Infection Service, Public Health England	COVID-19 Genomics UK (COG-UK) Consortium	PHE Covid Sequencing Team	2020-12-31
EPI_ISL_754308	2020-12-03	B.1.177.4	Respiratory Virus Unit, National Infection Service, Public Health England	COVID-19 Genomics UK (COG-UK) Consortium	PHE Covid Sequencing Team	2020-12-31
EPI_ISL_766124	2020-12-06	B.1.1.7	Respiratory Virus Unit, National Infection Service, Public Health England	COVID-19 Genomics UK (COG-UK) Consortium	PHE Covid Sequencing Team	2021-01-05
EPI_ISL_723032	2020-12-05	B.1.177	Respiratory Virus Unit, National Infection Service, Public Health England	COVID-19 Genomics UK (COG-UK) Consortium	PHE Covid Sequencing Team	2020-12-21
EPI_ISL_754263	2020-12-04	B.1.1.7	Respiratory Virus Unit, National Infection Service, Public Health England	COVID-19 Genomics UK (COG-UK) Consortium	PHE Covid Sequencing Team	2020-12-31
EPI_ISL_754357	2020-12-06	B.1.177.54	Respiratory Virus Unit, National Infection Service, Public Health England	COVID-19 Genomics UK (COG-UK) Consortium	PHE Covid Sequencing Team	2020-12-31
EPI_ISL_754264	2020-12-05	B.1.1.7	Respiratory Virus Unit, National Infection Service, Public Health England	COVID-19 Genomics UK (COG-UK) Consortium	PHE Covid Sequencing Team	2020-12-31
EPI_ISL_754252	2020-12-04	B.1.1.7	Respiratory Virus Unit, National Infection Service, Public Health England	COVID-19 Genomics UK (COG-UK) Consortium	PHE Covid Sequencing Team	2020-12-31
EPI_ISL_768800	2020-12-04	B.1.1.7	Respiratory Virus Unit, National Infection Service, Public Health England	COVID-19 Genomics UK (COG-UK) Consortium	PHE Covid Sequencing Team	2021-01-06
EPI_ISL_754265	2020-12-05	B.1.1.7	Respiratory Virus Unit, National Infection Service, Public Health England	COVID-19 Genomics UK (COG-UK) Consortium	PHE Covid Sequencing Team	2020-12-31
EPI_ISL_722992	2020-12-05	B.1.1.7	Respiratory Virus Unit, National Infection Service, Public Health England	COVID-19 Genomics UK (COG-UK) Consortium	PHE Covid Sequencing Team	2020-12-21
EPI_ISL_722993	2020-12-06	B.1.1.7	Respiratory Virus Unit, National Infection Service, Public Health England	COVID-19 Genomics UK (COG-UK) Consortium	PHE Covid Sequencing Team	2020-12-21
EPI_ISL_722994	2020-12-04	B.1.1.7	Respiratory Virus Unit, National Infection Service, Public Health England	COVID-19 Genomics UK (COG-UK) Consortium	PHE Covid Sequencing Team	2020-12-21
EPI_ISL_722995	2020-12-06	B.1.1.7	Respiratory Virus Unit, National Infection Service, Public Health England	COVID-19 Genomics UK (COG-UK) Consortium	PHE Covid Sequencing Team	2020-12-21
EPI_ISL_723033	2020-12-05	B.1.177.19	Respiratory Virus Unit, National Infection Service, Public Health England	COVID-19 Genomics UK (COG-UK) Consortium	PHE Covid Sequencing Team	2020-12-21
EPI_ISL_723034	2020-12-05	B.1.177.19	Respiratory Virus Unit, National Infection Service, Public Health England	COVID-19 Genomics UK (COG-UK) Consortium	PHE Covid Sequencing Team	2020-12-21
EPI_ISL_723035	2020-12-05	B.1.177.19	Respiratory Virus Unit, National Infection Service, Public Health England	COVID-19 Genomics UK (COG-UK) Consortium	PHE Covid Sequencing Team	2020-12-21
EPI_ISL_766853	2020-12-07	C.30	Respiratory Virus Unit, National Infection Service, Public Health England	COVID-19 Genomics UK (COG-UK) Consortium	PHE Covid Sequencing Team	2021-01-05
EPI_ISL_766280	2020-12-02	B.1.177.18	Respiratory Virus Unit, National Infection Service, Public Health England	COVID-19 Genomics UK (COG-UK) Consortium	PHE Covid Sequencing Team	2021-01-05
EPI_ISL_754309	2020-12-03	B.1.177.17	Respiratory Virus Unit, National Infection Service, Public Health England	COVID-19 Genomics UK (COG-UK) Consortium	PHE Covid Sequencing Team	2020-12-31
EPI_ISL_754358	2020-12-05	B.1.177.11	Respiratory Virus Unit, National Infection Service, Public Health England	COVID-19 Genomics UK (COG-UK) Consortium	PHE Covid Sequencing Team	2020-12-31
EPI_ISL_754310	2020-12-03	B.1.177.17	Respiratory Virus Unit, National Infection Service, Public Health England	COVID-19 Genomics UK (COG-UK) Consortium	PHE Covid Sequencing Team	2020-12-31
EPI_ISL_754286	2020-12-05	B.1.1.7	Respiratory Virus Unit, National Infection Service, Public Health England	COVID-19 Genomics UK (COG-UK) Consortium	PHE Covid Sequencing Team	2020-12-31
EPI_ISL_766125	2020-12-07	B.1.1.7	Respiratory Virus Unit, National Infection Service, Public Health England	COVID-19 Genomics UK (COG-UK) Consortium	PHE Covid Sequencing Team	2021-01-05
EPI_ISL_754359	2020-12-03	B.1.177.17	Respiratory Virus Unit, National Infection Service, Public Health England	COVID-19 Genomics UK (COG-UK) Consortium	PHE Covid Sequencing Team	2020-12-31
EPI_ISL_754360	2020-12-03	B.1.177.17	Respiratory Virus Unit, National Infection Service, Public Health England	COVID-19 Genomics UK (COG-UK) Consortium	PHE Covid Sequencing Team	2020-12-31
EPI_ISL_723036	2020-12-06	B.1.177	Respiratory Virus Unit, National Infection Service, Public Health England	COVID-19 Genomics UK (COG-UK) Consortium	PHE Covid Sequencing Team	2020-12-21
EPI_ISL_723037	2020-12-06	B.1.177	Respiratory Virus Unit, National Infection Service, Public Health England	COVID-19 Genomics UK (COG-UK) Consortium	PHE Covid Sequencing Team	2020-12-21
EPI_ISL_769867	2020-12-06	B.1.177	Respiratory Virus Unit, National Infection Service, Public Health England	COVID-19 Genomics UK (COG-UK) Consortium	PHE Covid Sequencing Team	2021-01-06
EPI_ISL_723038	2020-12-07	B.1.177	Respiratory Virus Unit, National Infection Service, Public Health England	COVID-19 Genomics UK (COG-UK) Consortium	PHE Covid Sequencing Team	2020-12-21
EPI_ISL_722996	2020-12-07	B.1.1.7	Respiratory Virus Unit, National Infection Service, Public Health England	COVID-19 Genomics UK (COG-UK) Consortium	PHE Covid Sequencing Team	2020-12-21
EPI_ISL_722997	2020-12-07	B.1.1.7	Respiratory Virus Unit, National Infection Service, Public Health England	COVID-19 Genomics UK (COG-UK) Consortium	PHE Covid Sequencing Team	2020-12-21
EPI_ISL_722998	2020-12-07	B.1.1.7	Respiratory Virus Unit, National Infection Service, Public Health England	COVID-19 Genomics UK (COG-UK) Consortium	PHE Covid Sequencing Team	2020-12-21
EPI_ISL_766096	2020-12-07	B.1.177.57	Respiratory Virus Unit, National Infection Service, Public Health England	COVID-19 Genomics UK (COG-UK) Consortium	PHE Covid Sequencing Team	2021-01-05
EPI_ISL_723039	2020-12-07	B.1.177.57	Respiratory Virus Unit, National Infection Service, Public Health England	COVID-19 Genomics UK (COG-UK) Consortium	PHE Covid Sequencing Team	2020-12-21
EPI_ISL_722974	2020-12-07	B.1.177.57	Respiratory Virus Unit, National Infection Service, Public Health England	COVID-19 Genomics UK (COG-UK) Consortium	PHE Covid Sequencing Team	2020-12-21
EPI_ISL_723040	2020-12-07	B.1.177.57	Respiratory Virus Unit, National Infection Service, Public Health England	COVID-19 Genomics UK (COG-UK) Consortium	PHE Covid Sequencing Team	2020-12-21
EPI_ISL_723041	2020-12-07	B.1.177.57	Respiratory Virus Unit, National Infection Service, Public Health England	COVID-19 Genomics UK (COG-UK) Consortium	PHE Covid Sequencing Team	2020-12-21
EPI_ISL_766281	2020-12-07	B.1.177.57	Respiratory Virus Unit, National Infection Service, Public Health England	COVID-19 Genomics UK (COG-UK) Consortium	PHE Covid Sequencing Team	2021-01-05
EPI_ISL_837100	2020-12-08	B.1.1.7	Respiratory Virus Unit, National Infection Service, Public Health England	COVID-19 Genomics UK (COG-UK) Consortium	PHE Covid Sequencing Team	2021-01-18
EPI_ISL_754361	2020-12-03	B.1.1.311	Respiratory Virus Unit, National Infection Service, Public Health England	COVID-19 Genomics UK (COG-UK) Consortium	PHE Covid Sequencing Team	2020-12-31
EPI_ISL_837083	2020-12-08	B.1.1.7	Respiratory Virus Unit, National Infection Service, Public Health England	COVID-19 Genomics UK (COG-UK) Consortium	PHE Covid Sequencing Team	2021-01-18
EPI_ISL_837185	2020-12-08	B.1.1.7	Respiratory Virus Unit, National Infection Service, Public Health England	COVID-19 Genomics UK (COG-UK) Consortium	PHE Covid Sequencing Team	2021-01-18
EPI_ISL_754311	2020-12-06	B.1.177.17	Respiratory Virus Unit, National Infection Service, Public Health England	COVID-19 Genomics UK (COG-UK) Consortium	PHE Covid Sequencing Team	2020-12-31
EPI_ISL_754275	2020-12-08	B.1.1.7	Respiratory Virus Unit, National Infection Service, Public Health England	COVID-19 Genomics UK (COG-UK) Consortium	PHE Covid Sequencing Team	2020-12-31
EPI_ISL_754276	2020-12-04	B.1.1.7	Respiratory Virus Unit, National Infection Service, Public Health England	COVID-19 Genomics UK (COG-UK) Consortium	PHE Covid Sequencing Team	2020-12-31
EPI_ISL_766282	2020-12-07	B.1.177.4	Respiratory Virus Unit, National Infection Service, Public Health England	COVID-19 Genomics UK (COG-UK) Consortium	PHE Covid Sequencing Team	2021-01-05
EPI_ISL_766246	2020-12-09	B.1.258	Respiratory Virus Unit, National Infection Service, Public Health England	COVID-19 Genomics UK (COG-UK) Consortium	PHE Covid Sequencing Team	2021-01-05
EPI_ISL_766247	2020-12-09	B.1.258	Respiratory Virus Unit, National Infection Service, Public Health England	COVID-19 Genomics UK (COG-UK) Consortium	PHE Covid Sequencing Team	2021-01-05
EPI_ISL_837199	2020-12-09	B.1.177	Respiratory Virus Unit, National Infection Service, Public Health England	COVID-19 Genomics UK (COG-UK) Consortium	PHE Covid Sequencing Team	2021-01-18
EPI_ISL_837112	2020-12-09	B.1.1.7	Respiratory Virus Unit, National Infection Service, Public Health England	COVID-19 Genomics UK (COG-UK) Consortium	PHE Covid Sequencing Team	2021-01-18
EPI_ISL_766283	2020-12-07	B.1.177	Respiratory Virus Unit, National Infection Service, Public Health England	COVID-19 Genomics UK (COG-UK) Consortium	PHE Covid Sequencing Team	2021-01-05
EPI_ISL_769868	2020-12-09	B.1.177	Respiratory Virus Unit, National Infection Service, Public Health England	COVID-19 Genomics UK (COG-UK) Consortium	PHE Covid Sequencing Team	2021-01-06
EPI_ISL_766284	2020-12-04	B.1.221.1	Respiratory Virus Unit, National Infection Service, Public Health England	COVID-19 Genomics UK (COG-UK) Consortium	PHE Covid Sequencing Team	2021-01-05
EPI_ISL_766126	2020-12-05	B.1.1.7	Respiratory Virus Unit, National Infection Service, Public Health England	COVID-19 Genomics UK (COG-UK) Consortium	PHE Covid Sequencing Team	2021-01-05
EPI_ISL_766285	2020-12-07	B.1.177	Respiratory Virus Unit, National Infection Service, Public Health England	COVID-19 Genomics UK (COG-UK) Consortium	PHE Covid Sequencing Team	2021-01-05
EPI_ISL_766286	2020-12-05	B.1.177.4	Respiratory Virus Unit, National Infection Service, Public Health England	COVID-19 Genomics UK (COG-UK) Consortium	PHE Covid Sequencing Team	2021-01-05
EPI_ISL_766287	2020-12-04	B.1.36.17	Respiratory Virus Unit, National Infection Service, Public Health England	COVID-19 Genomics UK (COG-UK) Consortium	PHE Covid Sequencing Team	2021-01-05
EPI_ISL_768801	2020-12-08	B.1.1.7	Respiratory Virus Unit, National Infection Service, Public Health England	COVID-19 Genomics UK (COG-UK) Consortium	PHE Covid Sequencing Team	2021-01-06
EPI_ISL_768802	2020-12-08	B.1.1.7	Respiratory Virus Unit, National Infection Service, Public Health England	COVID-19 Genomics UK (COG-UK) Consortium	PHE Covid Sequencing Team	2021-01-06
EPI_ISL_723042	2020-12-09	B.1.1.7	Respiratory Virus Unit, National Infection Service, Public Health England	COVID-19 Genomics UK (COG-UK) Consortium	PHE Covid Sequencing Team	2020-12-21
EPI_ISL_723043	2020-12-09	B.1.177.19	Respiratory Virus Unit, National Infection Service, Public Health England	COVID-19 Genomics UK (COG-UK) Consortium	PHE Covid Sequencing Team	2020-12-21
EPI_ISL_768803	2020-12-08	B.1.1	Respiratory Virus Unit, National Infection Service, Public Health England	COVID-19 Genomics UK (COG-UK) Consortium	PHE Covid Sequencing Team	2021-01-06
EPI_ISL_766288	2020-12-10	B.1.471	Respiratory Virus Unit, National Infection Service, Public Health England	COVID-19 Genomics UK (COG-UK) Consortium	PHE Covid Sequencing Team	2021-01-05
EPI_ISL_766127	2020-12-10	B.1.1.7	Respiratory Virus Unit, National Infection Service, Public Health England	COVID-19 Genomics UK (COG-UK) Consortium	PHE Covid Sequencing Team	2021-01-05
EPI_ISL_766289	2020-12-09	B.1.177	Respiratory Virus Unit, National Infection Service, Public Health England	COVID-19 Genomics UK (COG-UK) Consortium	PHE Covid Sequencing Team	2021-01-05
EPI_ISL_723044	2020-12-11	B.1.1.7	Respiratory Virus Unit, National Infection Service, Public Health England	COVID-19 Genomics UK (COG-UK) Consortium	PHE Covid Sequencing Team	2020-12-21
EPI_ISL_722999	2020-12-11	B.1.1.7	Respiratory Virus Unit, National Infection Service, Public Health England	COVID-19 Genomics UK (COG-UK) Consortium	PHE Covid Sequencing Team	2020-12-21
EPI_ISL_723000	2020-12-10	B.1.1.7	Respiratory Virus Unit, National Infection Service, Public Health England	COVID-19 Genomics UK (COG-UK) Consortium	PHE Covid Sequencing Team	2020-12-21
EPI_ISL_766128	2020-12-11	B.1.1.7	Respiratory Virus Unit, National Infection Service, Public Health England	COVID-19 Genomics UK (COG-UK) Consortium	PHE Covid Sequencing Team	2021-01-05
EPI_ISL_747498	2020-12-10	B.1.177	Respiratory Virus Unit, National Infection Service, Public Health England	COVID-19 Genomics UK (COG-UK) Consortium	PHE Covid Sequencing Team	2020-12-30
EPI_ISL_747499	2020-12-10	B.1.177	Respiratory Virus Unit, National Infection Service, Public Health England	COVID-19 Genomics UK (COG-UK) Consortium	PHE Covid Sequencing Team	2020-12-30
EPI_ISL_747500	2020-12-10	B.1.177	Respiratory Virus Unit, National Infection Service, Public Health England	COVID-19 Genomics UK (COG-UK) Consortium	PHE Covid Sequencing Team	2020-12-30
EPI_ISL_747501	2020-12-10	B.1.177.87	Respiratory Virus Unit, National Infection Service, Public Health England	COVID-19 Genomics UK (COG-UK) Consortium	PHE Covid Sequencing Team	2020-12-30
EPI_ISL_723001	2020-12-09	B.1.1.7	Respiratory Virus Unit, National Infection Service, Public Health England	COVID-19 Genomics UK (COG-UK) Consortium	PHE Covid Sequencing Team	2020-12-21
EPI_ISL_723002	2020-12-09	B.1.1.7	Respiratory Virus Unit, National Infection Service, Public Health England	COVID-19 Genomics UK (COG-UK) Consortium	PHE Covid Sequencing Team	2020-12-21
EPI_ISL_723003	2020-12-09	B.1.1.7	Respiratory Virus Unit, National Infection Service, Public Health England	COVID-19 Genomics UK (COG-UK) Consortium	PHE Covid Sequencing Team	2020-12-21
EPI_ISL_723004	2020-12-09	B.1.1.7	Respiratory Virus Unit, National Infection Service, Public Health England	COVID-19 Genomics UK (COG-UK) Consortium	PHE Covid Sequencing Team	2020-12-21
EPI_ISL_723005	2020-12-09	B.1.1.7	Respiratory Virus Unit, National Infection Service, Public Health England	COVID-19 Genomics UK (COG-UK) Consortium	PHE Covid Sequencing Team	2020-12-21
EPI_ISL_766129	2020-12-09	B.1.1.7	Respiratory Virus Unit, National Infection Service, Public Health England	COVID-19 Genomics UK (COG-UK) Consortium	PHE Covid Sequencing Team	2021-01-05
EPI_ISL_766106	2020-12-10	B.1.177	Respiratory Virus Unit, National Infection Service, Public Health England	COVID-19 Genomics UK (COG-UK) Consortium	PHE Covid Sequencing Team	2021-01-05
EPI_ISL_766290	2020-12-10	B.1.177.57	Respiratory Virus Unit, National Infection Service, Public Health England	COVID-19 Genomics UK (COG-UK) Consortium	PHE Covid Sequencing Team	2021-01-05
EPI_ISL_769869	2020-12-11	B.1.177.57	Respiratory Virus Unit, National Infection Service, Public Health England	COVID-19 Genomics UK (COG-UK) Consortium	PHE Covid Sequencing Team	2021-01-06
EPI_ISL_766291	2020-12-09	B.1.177.16	Respiratory Virus Unit, National Infection Service, Public Health England	COVID-19 Genomics UK (COG-UK) Consortium	PHE Covid Sequencing Team	2021-01-05
EPI_ISL_766292	2020-12-09	B.1.177	Respiratory Virus Unit, National Infection Service, Public Health England	COVID-19 Genomics UK (COG-UK) Consortium	PHE Covid Sequencing Team	2021-01-05
EPI_ISL_766293	2020-12-10	B.1.177	Respiratory Virus Unit, National Infection Service, Public Health England	COVID-19 Genomics UK (COG-UK) Consortium	PHE Covid Sequencing Team	2021-01-05
EPI_ISL_766294	2020-12-10	B.1.177	Respiratory Virus Unit, National Infection Service, Public Health England	COVID-19 Genomics UK (COG-UK) Consortium	PHE Covid Sequencing Team	2021-01-05
EPI_ISL_766130	2020-12-09	B.1.1.7	Respiratory Virus Unit, National Infection Service, Public Health England	COVID-19 Genomics UK (COG-UK) Consortium	PHE Covid Sequencing Team	2021-01-05
EPI_ISL_769870	2020-12-09	B.1.1.7	Respiratory Virus Unit, National Infection Service, Public Health England	COVID-19 Genomics UK (COG-UK) Consortium	PHE Covid Sequencing Team	2021-01-06
EPI_ISL_733589	2020-12-08	B.1.236	Respiratory Virus Unit, National Infection Service, Public Health England	COVID-19 Genomics UK (COG-UK) Consortium	PHE Covid Sequencing Team	2020-12-24
EPI_ISL_733590	2020-12-03	B.1.258.7	Respiratory Virus Unit, National Infection Service, Public Health England	COVID-19 Genomics UK (COG-UK) Consortium	PHE Covid Sequencing Team	2020-12-24
EPI_ISL_733591	2020-11-29	B.1.258.7	Respiratory Virus Unit, National Infection Service, Public Health England	COVID-19 Genomics UK (COG-UK) Consortium	PHE Covid Sequencing Team	2020-12-24
EPI_ISL_733592	2020-12-08	B.1.258.7	Respiratory Virus Unit, National Infection Service, Public Health England	COVID-19 Genomics UK (COG-UK) Consortium	PHE Covid Sequencing Team	2020-12-24
EPI_ISL_733593	2020-12-06	B.1.258.7	Respiratory Virus Unit, National Infection Service, Public Health England	COVID-19 Genomics UK (COG-UK) Consortium	PHE Covid Sequencing Team	2020-12-24
EPI_ISL_766117	2020-12-10	B.1.1.7	Respiratory Virus Unit, National Infection Service, Public Health England	COVID-19 Genomics UK (COG-UK) Consortium	PHE Covid Sequencing Team	2021-01-05
EPI_ISL_747502	2020-12-11	B.1.1.7	Respiratory Virus Unit, National Infection Service, Public Health England	COVID-19 Genomics UK (COG-UK) Consortium	PHE Covid Sequencing Team	2020-12-30
EPI_ISL_747503	2020-12-11	B.1.1.7	Respiratory Virus Unit, National Infection Service, Public Health England	COVID-19 Genomics UK (COG-UK) Consortium	PHE Covid Sequencing Team	2020-12-30
EPI_ISL_723006	2020-12-11	B.1.1.7	Respiratory Virus Unit, National Infection Service, Public Health England	COVID-19 Genomics UK (COG-UK) Consortium	PHE Covid Sequencing Team	2020-12-21
EPI_ISL_723007	2020-12-12	B.1.1.7	Respiratory Virus Unit, National Infection Service, Public Health England	COVID-19 Genomics UK (COG-UK) Consortium	PHE Covid Sequencing Team	2020-12-21
EPI_ISL_766295	2020-12-11	B.1.177.19	Respiratory Virus Unit, National Infection Service, Public Health England	COVID-19 Genomics UK (COG-UK) Consortium	PHE Covid Sequencing Team	2021-01-05
EPI_ISL_747517	2020-12-11	B.1.1.7	Respiratory Virus Unit, National Infection Service, Public Health England	COVID-19 Genomics UK (COG-UK) Consortium	PHE Covid Sequencing Team	2020-12-30
EPI_ISL_747518	2020-12-12	B.1.1.7	Respiratory Virus Unit, National Infection Service, Public Health England	COVID-19 Genomics UK (COG-UK) Consortium	PHE Covid Sequencing Team	2020-12-30
EPI_ISL_747519	2020-12-11	B.1.1.7	Respiratory Virus Unit, National Infection Service, Public Health England	COVID-19 Genomics UK (COG-UK) Consortium	PHE Covid Sequencing Team	2020-12-30
EPI_ISL_728343	2020-12-12	B.1.1.7	Respiratory Virus Unit, National Infection Service, Public Health England	COVID-19 Genomics UK (COG-UK) Consortium	PHE Covid Sequencing Team	2020-12-22
EPI_ISL_747504	2020-12-11	B.1.177.19	Respiratory Virus Unit, National Infection Service, Public Health England	COVID-19 Genomics UK (COG-UK) Consortium	PHE Covid Sequencing Team	2020-12-30
EPI_ISL_747505	2020-12-11	B.1.177.19	Respiratory Virus Unit, National Infection Service, Public Health England	COVID-19 Genomics UK (COG-UK) Consortium	PHE Covid Sequencing Team	2020-12-30
EPI_ISL_747506	2020-12-11	B.1.177.19	Respiratory Virus Unit, National Infection Service, Public Health England	COVID-19 Genomics UK (COG-UK) Consortium	PHE Covid Sequencing Team	2020-12-30
EPI_ISL_747507	2020-12-11	B.1.177.19	Respiratory Virus Unit, National Infection Service, Public Health England	COVID-19 Genomics UK (COG-UK) Consortium	PHE Covid Sequencing Team	2020-12-30
EPI_ISL_723015	2020-12-11	B.1.160	Respiratory Virus Unit, National Infection Service, Public Health England	COVID-19 Genomics UK (COG-UK) Consortium	PHE Covid Sequencing Team	2020-12-21
EPI_ISL_747508	2020-12-11	B.1.160	Respiratory Virus Unit, National Infection Service, Public Health England	COVID-19 Genomics UK (COG-UK) Consortium	PHE Covid Sequencing Team	2020-12-30
EPI_ISL_747509	2020-12-11	B.1.177.4	Respiratory Virus Unit, National Infection Service, Public Health England	COVID-19 Genomics UK (COG-UK) Consortium	PHE Covid Sequencing Team	2020-12-30
EPI_ISL_766296	2020-12-10	B.1.177.4	Respiratory Virus Unit, National Infection Service, Public Health England	COVID-19 Genomics UK (COG-UK) Consortium	PHE Covid Sequencing Team	2021-01-05
EPI_ISL_766297	2020-12-11	B.1.389	Respiratory Virus Unit, National Infection Service, Public Health England	COVID-19 Genomics UK (COG-UK) Consortium	PHE Covid Sequencing Team	2021-01-05
EPI_ISL_768804	2020-12-11	B.1.1.7	Respiratory Virus Unit, National Infection Service, Public Health England	COVID-19 Genomics UK (COG-UK) Consortium	PHE Covid Sequencing Team	2021-01-06
EPI_ISL_768805	2020-12-12	B.1.1.7	Respiratory Virus Unit, National Infection Service, Public Health England	COVID-19 Genomics UK (COG-UK) Consortium	PHE Covid Sequencing Team	2021-01-06
EPI_ISL_769878	2020-12-09	B.1.177	Respiratory Virus Unit, National Infection Service, Public Health England	COVID-19 Genomics UK (COG-UK) Consortium	PHE Covid Sequencing Team	2021-01-06
EPI_ISL_768806	2020-12-12	B.1.177.4	Respiratory Virus Unit, National Infection Service, Public Health England	COVID-19 Genomics UK (COG-UK) Consortium	PHE Covid Sequencing Team	2021-01-06
EPI_ISL_768807	2020-12-12	B.1.1.311	Respiratory Virus Unit, National Infection Service, Public Health England	COVID-19 Genomics UK (COG-UK) Consortium	PHE Covid Sequencing Team	2021-01-06
EPI_ISL_768808	2020-12-12	B.1.177	Respiratory Virus Unit, National Infection Service, Public Health England	COVID-19 Genomics UK (COG-UK) Consortium	PHE Covid Sequencing Team	2021-01-06
EPI_ISL_766131	2020-12-10	B.1.1.7	Respiratory Virus Unit, National Infection Service, Public Health England	COVID-19 Genomics UK (COG-UK) Consortium	PHE Covid Sequencing Team	2021-01-05
EPI_ISL_766230	2020-12-10	B.1.177.7	Respiratory Virus Unit, National Infection Service, Public Health England	COVID-19 Genomics UK (COG-UK) Consortium	PHE Covid Sequencing Team	2021-01-05
EPI_ISL_766080	2020-12-10	B.1.177.15	Respiratory Virus Unit, National Infection Service, Public Health England	COVID-19 Genomics UK (COG-UK) Consortium	PHE Covid Sequencing Team	2021-01-05
EPI_ISL_766118	2020-12-12	B.1.1.7	Respiratory Virus Unit, National Infection Service, Public Health England	COVID-19 Genomics UK (COG-UK) Consortium	PHE Covid Sequencing Team	2021-01-05
EPI_ISL_768809	2020-12-12	B.1.177	Respiratory Virus Unit, National Infection Service, Public Health England	COVID-19 Genomics UK (COG-UK) Consortium	PHE Covid Sequencing Team	2021-01-06
EPI_ISL_768810	2020-12-11	B.1.177	Respiratory Virus Unit, National Infection Service, Public Health England	COVID-19 Genomics UK (COG-UK) Consortium	PHE Covid Sequencing Team	2021-01-06
EPI_ISL_768811	2020-12-11	B.1.177.63	Respiratory Virus Unit, National Infection Service, Public Health England	COVID-19 Genomics UK (COG-UK) Consortium	PHE Covid Sequencing Team	2021-01-06
EPI_ISL_768812	2020-12-12	AD.2	Respiratory Virus Unit, National Infection Service, Public Health England	COVID-19 Genomics UK (COG-UK) Consortium	PHE Covid Sequencing Team	2021-01-06
EPI_ISL_768813	2020-12-10	B.1.177	Respiratory Virus Unit, National Infection Service, Public Health England	COVID-19 Genomics UK (COG-UK) Consortium	PHE Covid Sequencing Team	2021-01-06
EPI_ISL_768814	2020-12-11	B.1.177	Respiratory Virus Unit, National Infection Service, Public Health England	COVID-19 Genomics UK (COG-UK) Consortium	PHE Covid Sequencing Team	2021-01-06
EPI_ISL_747510	2020-12-12	B.1.177.19	Respiratory Virus Unit, National Infection Service, Public Health England	COVID-19 Genomics UK (COG-UK) Consortium	PHE Covid Sequencing Team	2020-12-30
EPI_ISL_747511	2020-12-12	B.1.1.7	Respiratory Virus Unit, National Infection Service, Public Health England	COVID-19 Genomics UK (COG-UK) Consortium	PHE Covid Sequencing Team	2020-12-30
EPI_ISL_747512	2020-12-12	B.1.1.7	Respiratory Virus Unit, National Infection Service, Public Health England	COVID-19 Genomics UK (COG-UK) Consortium	PHE Covid Sequencing Team	2020-12-30
EPI_ISL_766298	2020-12-11	B.1.177	Respiratory Virus Unit, National Infection Service, Public Health England	COVID-19 Genomics UK (COG-UK) Consortium	PHE Covid Sequencing Team	2021-01-05
EPI_ISL_766299	2020-12-11	B.1.177	Respiratory Virus Unit, National Infection Service, Public Health England	COVID-19 Genomics UK (COG-UK) Consortium	PHE Covid Sequencing Team	2021-01-05
EPI_ISL_747513	2020-12-11	B.1.177	Respiratory Virus Unit, National Infection Service, Public Health England	COVID-19 Genomics UK (COG-UK) Consortium	PHE Covid Sequencing Team	2020-12-30
EPI_ISL_747514	2020-12-11	B.1.177	Respiratory Virus Unit, National Infection Service, Public Health England	COVID-19 Genomics UK (COG-UK) Consortium	PHE Covid Sequencing Team	2020-12-30
EPI_ISL_747515	2020-12-11	B.1.177	Respiratory Virus Unit, National Infection Service, Public Health England	COVID-19 Genomics UK (COG-UK) Consortium	PHE Covid Sequencing Team	2020-12-30
EPI_ISL_747516	2020-12-11	B.1.177	Respiratory Virus Unit, National Infection Service, Public Health England	COVID-19 Genomics UK (COG-UK) Consortium	PHE Covid Sequencing Team	2020-12-30
EPI_ISL_766300	2020-12-13	B.1.177	Respiratory Virus Unit, National Infection Service, Public Health England	COVID-19 Genomics UK (COG-UK) Consortium	PHE Covid Sequencing Team	2021-01-05
EPI_ISL_766072	2020-12-14	B.1.177	Respiratory Virus Unit, National Infection Service, Public Health England	COVID-19 Genomics UK (COG-UK) Consortium	PHE Covid Sequencing Team	2021-01-05
EPI_ISL_766301	2020-12-14	B.1.177	Respiratory Virus Unit, National Infection Service, Public Health England	COVID-19 Genomics UK (COG-UK) Consortium	PHE Covid Sequencing Team	2021-01-05
EPI_ISL_766302	2020-12-11	B.1.177.54	Respiratory Virus Unit, National Infection Service, Public Health England	COVID-19 Genomics UK (COG-UK) Consortium	PHE Covid Sequencing Team	2021-01-05
EPI_ISL_766260	2020-12-12	B.1.36.9	Respiratory Virus Unit, National Infection Service, Public Health England	COVID-19 Genomics UK (COG-UK) Consortium	PHE Covid Sequencing Team	2021-01-05
EPI_ISL_766079	2020-12-11	B.1.177	Respiratory Virus Unit, National Infection Service, Public Health England	COVID-19 Genomics UK (COG-UK) Consortium	PHE Covid Sequencing Team	2021-01-05
EPI_ISL_766248	2020-12-10	B.1.258.7	Respiratory Virus Unit, National Infection Service, Public Health England	COVID-19 Genomics UK (COG-UK) Consortium	PHE Covid Sequencing Team	2021-01-05
EPI_ISL_766249	2020-12-10	B.1.258.7	Respiratory Virus Unit, National Infection Service, Public Health England	COVID-19 Genomics UK (COG-UK) Consortium	PHE Covid Sequencing Team	2021-01-05
EPI_ISL_766250	2020-12-10	B.1.258.7	Respiratory Virus Unit, National Infection Service, Public Health England	COVID-19 Genomics UK (COG-UK) Consortium	PHE Covid Sequencing Team	2021-01-05
EPI_ISL_837200	2020-12-15	B.1.36.24	Respiratory Virus Unit, National Infection Service, Public Health England	COVID-19 Genomics UK (COG-UK) Consortium	PHE Covid Sequencing Team	2021-01-18
EPI_ISL_766132	2020-12-14	B.1.1.7	Respiratory Virus Unit, National Infection Service, Public Health England	COVID-19 Genomics UK (COG-UK) Consortium	PHE Covid Sequencing Team	2021-01-05
EPI_ISL_766303	2020-12-14	B.1.177.8	Respiratory Virus Unit, National Infection Service, Public Health England	COVID-19 Genomics UK (COG-UK) Consortium	PHE Covid Sequencing Team	2021-01-05
EPI_ISL_766084	2020-12-14	B.1.177	Respiratory Virus Unit, National Infection Service, Public Health England	COVID-19 Genomics UK (COG-UK) Consortium	PHE Covid Sequencing Team	2021-01-05
EPI_ISL_766304	2020-12-11	B.1.36.39	Respiratory Virus Unit, National Infection Service, Public Health England	COVID-19 Genomics UK (COG-UK) Consortium	PHE Covid Sequencing Team	2021-01-05
EPI_ISL_766305	2020-12-10	B.1.36.39	Respiratory Virus Unit, National Infection Service, Public Health England	COVID-19 Genomics UK (COG-UK) Consortium	PHE Covid Sequencing Team	2021-01-05
EPI_ISL_766306	2020-12-11	B.1.36.39	Respiratory Virus Unit, National Infection Service, Public Health England	COVID-19 Genomics UK (COG-UK) Consortium	PHE Covid Sequencing Team	2021-01-05
EPI_ISL_766307	2020-12-11	B.1.36.39	Respiratory Virus Unit, National Infection Service, Public Health England	COVID-19 Genomics UK (COG-UK) Consortium	PHE Covid Sequencing Team	2021-01-05
EPI_ISL_766107	2020-12-11	B.1.36.39	Respiratory Virus Unit, National Infection Service, Public Health England	COVID-19 Genomics UK (COG-UK) Consortium	PHE Covid Sequencing Team	2021-01-05
EPI_ISL_766308	2020-12-11	B.1.36.39	Respiratory Virus Unit, National Infection Service, Public Health England	COVID-19 Genomics UK (COG-UK) Consortium	PHE Covid Sequencing Team	2021-01-05
EPI_ISL_766309	2020-12-11	B.1.36.39	Respiratory Virus Unit, National Infection Service, Public Health England	COVID-19 Genomics UK (COG-UK) Consortium	PHE Covid Sequencing Team	2021-01-05
EPI_ISL_766061	2020-12-15	B.1.36.39	Respiratory Virus Unit, National Infection Service, Public Health England	COVID-19 Genomics UK (COG-UK) Consortium	PHE Covid Sequencing Team	2021-01-05
EPI_ISL_766310	2020-12-15	B.1.177	Respiratory Virus Unit, National Infection Service, Public Health England	COVID-19 Genomics UK (COG-UK) Consortium	PHE Covid Sequencing Team	2021-01-05
EPI_ISL_766226	2020-12-12	B.1.1.7	Respiratory Virus Unit, National Infection Service, Public Health England	COVID-19 Genomics UK (COG-UK) Consortium	PHE Covid Sequencing Team	2021-01-05
EPI_ISL_766311	2020-12-12	B.1.1	Respiratory Virus Unit, National Infection Service, Public Health England	COVID-19 Genomics UK (COG-UK) Consortium	PHE Covid Sequencing Team	2021-01-05
EPI_ISL_766312	2020-12-12	B.1.1.37	Respiratory Virus Unit, National Infection Service, Public Health England	COVID-19 Genomics UK (COG-UK) Consortium	PHE Covid Sequencing Team	2021-01-05
EPI_ISL_766313	2020-12-10	B.1.177.5	Respiratory Virus Unit, National Infection Service, Public Health England	COVID-19 Genomics UK (COG-UK) Consortium	PHE Covid Sequencing Team	2021-01-05
EPI_ISL_766314	2020-12-15	B.1.1	Respiratory Virus Unit, National Infection Service, Public Health England	COVID-19 Genomics UK (COG-UK) Consortium	PHE Covid Sequencing Team	2021-01-05
EPI_ISL_766315	2020-12-12	B.1.177.15	Respiratory Virus Unit, National Infection Service, Public Health England	COVID-19 Genomics UK (COG-UK) Consortium	PHE Covid Sequencing Team	2021-01-05
EPI_ISL_766109	2020-12-12	B.1.177	Respiratory Virus Unit, National Infection Service, Public Health England	COVID-19 Genomics UK (COG-UK) Consortium	PHE Covid Sequencing Team	2021-01-05
EPI_ISL_766070	2020-12-10	B.1.177	Respiratory Virus Unit, National Infection Service, Public Health England	COVID-19 Genomics UK (COG-UK) Consortium	PHE Covid Sequencing Team	2021-01-05
EPI_ISL_766316	2020-12-15	B.1.177	Respiratory Virus Unit, National Infection Service, Public Health England	COVID-19 Genomics UK (COG-UK) Consortium	PHE Covid Sequencing Team	2021-01-05
EPI_ISL_766133	2020-12-12	B.1.1.7	Respiratory Virus Unit, National Infection Service, Public Health England	COVID-19 Genomics UK (COG-UK) Consortium	PHE Covid Sequencing Team	2021-01-05
EPI_ISL_837201	2020-12-15	B.1.177.87	Respiratory Virus Unit, National Infection Service, Public Health England	COVID-19 Genomics UK (COG-UK) Consortium	PHE Covid Sequencing Team	2021-01-18
EPI_ISL_766134	2020-12-10	B.1.1.7	Respiratory Virus Unit, National Infection Service, Public Health England	COVID-19 Genomics UK (COG-UK) Consortium	PHE Covid Sequencing Team	2021-01-05
EPI_ISL_766317	2020-12-14	B.1.177	Respiratory Virus Unit, National Infection Service, Public Health England	COVID-19 Genomics UK (COG-UK) Consortium	PHE Covid Sequencing Team	2021-01-05
EPI_ISL_766395	2020-12-12	B.1.177	Respiratory Virus Unit, National Infection Service, Public Health England	COVID-19 Genomics UK (COG-UK) Consortium	PHE Covid Sequencing Team	2021-01-05
EPI_ISL_766135	2020-12-14	B.1.1.7	Respiratory Virus Unit, National Infection Service, Public Health England	COVID-19 Genomics UK (COG-UK) Consortium	PHE Covid Sequencing Team	2021-01-05
EPI_ISL_766136	2020-12-14	B.1.1.7	Respiratory Virus Unit, National Infection Service, Public Health England	COVID-19 Genomics UK (COG-UK) Consortium	PHE Covid Sequencing Team	2021-01-05
EPI_ISL_837113	2020-12-14	B.1.1.7	Respiratory Virus Unit, National Infection Service, Public Health England	COVID-19 Genomics UK (COG-UK) Consortium	PHE Covid Sequencing Team	2021-01-18
EPI_ISL_766137	2020-12-14	B.1.1.7	Respiratory Virus Unit, National Infection Service, Public Health England	COVID-19 Genomics UK (COG-UK) Consortium	PHE Covid Sequencing Team	2021-01-05
EPI_ISL_766138	2020-12-14	B.1.1.7	Respiratory Virus Unit, National Infection Service, Public Health England	COVID-19 Genomics UK (COG-UK) Consortium	PHE Covid Sequencing Team	2021-01-05
EPI_ISL_766139	2020-12-14	B.1.1.7	Respiratory Virus Unit, National Infection Service, Public Health England	COVID-19 Genomics UK (COG-UK) Consortium	PHE Covid Sequencing Team	2021-01-05
EPI_ISL_766140	2020-12-14	B.1.1.7	Respiratory Virus Unit, National Infection Service, Public Health England	COVID-19 Genomics UK (COG-UK) Consortium	PHE Covid Sequencing Team	2021-01-05
EPI_ISL_766141	2020-12-14	B.1.1.7	Respiratory Virus Unit, National Infection Service, Public Health England	COVID-19 Genomics UK (COG-UK) Consortium	PHE Covid Sequencing Team	2021-01-05
EPI_ISL_791184	2020-12-14	B.1.1.7	Respiratory Virus Unit, National Infection Service, Public Health England	COVID-19 Genomics UK (COG-UK) Consortium	PHE Covid Sequencing Team	2021-01-08
EPI_ISL_791185	2020-12-14	B.1.1.7	Respiratory Virus Unit, National Infection Service, Public Health England	COVID-19 Genomics UK (COG-UK) Consortium	PHE Covid Sequencing Team	2021-01-08
EPI_ISL_791186	2020-12-14	B.1.1.7	Respiratory Virus Unit, National Infection Service, Public Health England	COVID-19 Genomics UK (COG-UK) Consortium	PHE Covid Sequencing Team	2021-01-08
EPI_ISL_837202	2020-12-15	B.1.177.54	Respiratory Virus Unit, National Infection Service, Public Health England	COVID-19 Genomics UK (COG-UK) Consortium	PHE Covid Sequencing Team	2021-01-18
EPI_ISL_766227	2020-12-15	B.1.1.7	Respiratory Virus Unit, National Infection Service, Public Health England	COVID-19 Genomics UK (COG-UK) Consortium	PHE Covid Sequencing Team	2021-01-05
EPI_ISL_766396	2020-12-12	AD.2	Respiratory Virus Unit, National Infection Service, Public Health England	COVID-19 Genomics UK (COG-UK) Consortium	PHE Covid Sequencing Team	2021-01-05
EPI_ISL_766397	2020-12-15	B.1.389	Respiratory Virus Unit, National Infection Service, Public Health England	COVID-19 Genomics UK (COG-UK) Consortium	PHE Covid Sequencing Team	2021-01-05
EPI_ISL_766398	2020-12-16	B.1.177.4	Respiratory Virus Unit, National Infection Service, Public Health England	COVID-19 Genomics UK (COG-UK) Consortium	PHE Covid Sequencing Team	2021-01-05
EPI_ISL_766229	2020-12-16	B.1.1.37	Respiratory Virus Unit, National Infection Service, Public Health England	COVID-19 Genomics UK (COG-UK) Consortium	PHE Covid Sequencing Team	2021-01-05
EPI_ISL_766399	2020-12-12	B.1.177.10	Respiratory Virus Unit, National Infection Service, Public Health England	COVID-19 Genomics UK (COG-UK) Consortium	PHE Covid Sequencing Team	2021-01-05
EPI_ISL_766400	2020-12-14	B.1.177	Respiratory Virus Unit, National Infection Service, Public Health England	COVID-19 Genomics UK (COG-UK) Consortium	PHE Covid Sequencing Team	2021-01-05
EPI_ISL_766401	2020-12-03	B.1.177	Respiratory Virus Unit, National Infection Service, Public Health England	COVID-19 Genomics UK (COG-UK) Consortium	PHE Covid Sequencing Team	2021-01-05
EPI_ISL_766069	2020-12-06	B.1.177.4	Respiratory Virus Unit, National Infection Service, Public Health England	COVID-19 Genomics UK (COG-UK) Consortium	PHE Covid Sequencing Team	2021-01-05
EPI_ISL_766142	2020-12-15	B.1.1.7	Respiratory Virus Unit, National Infection Service, Public Health England	COVID-19 Genomics UK (COG-UK) Consortium	PHE Covid Sequencing Team	2021-01-05
EPI_ISL_766143	2020-12-16	B.1.1.7	Respiratory Virus Unit, National Infection Service, Public Health England	COVID-19 Genomics UK (COG-UK) Consortium	PHE Covid Sequencing Team	2021-01-05
EPI_ISL_766144	2020-12-12	B.1.1.7	Respiratory Virus Unit, National Infection Service, Public Health England	COVID-19 Genomics UK (COG-UK) Consortium	PHE Covid Sequencing Team	2021-01-05
EPI_ISL_766402	2020-12-16	AD.2	Respiratory Virus Unit, National Infection Service, Public Health England	COVID-19 Genomics UK (COG-UK) Consortium	PHE Covid Sequencing Team	2021-01-05
EPI_ISL_766403	2020-12-14	B.1.177	Respiratory Virus Unit, National Infection Service, Public Health England	COVID-19 Genomics UK (COG-UK) Consortium	PHE Covid Sequencing Team	2021-01-05
EPI_ISL_766145	2020-12-16	B.1.1.7	Respiratory Virus Unit, National Infection Service, Public Health England	COVID-19 Genomics UK (COG-UK) Consortium	PHE Covid Sequencing Team	2021-01-05
EPI_ISL_766404	2020-12-16	B.1.177.4	Respiratory Virus Unit, National Infection Service, Public Health England	COVID-19 Genomics UK (COG-UK) Consortium	PHE Covid Sequencing Team	2021-01-05
EPI_ISL_766405	2020-12-12	B.1.177.48	Respiratory Virus Unit, National Infection Service, Public Health England	COVID-19 Genomics UK (COG-UK) Consortium	PHE Covid Sequencing Team	2021-01-05
EPI_ISL_766406	2020-12-16	B.1.177	Respiratory Virus Unit, National Infection Service, Public Health England	COVID-19 Genomics UK (COG-UK) Consortium	PHE Covid Sequencing Team	2021-01-05
EPI_ISL_766407	2020-12-14	B.1.177.16	Respiratory Virus Unit, National Infection Service, Public Health England	COVID-19 Genomics UK (COG-UK) Consortium	PHE Covid Sequencing Team	2021-01-05
EPI_ISL_766408	2020-12-16	B.1.177	Respiratory Virus Unit, National Infection Service, Public Health England	COVID-19 Genomics UK (COG-UK) Consortium	PHE Covid Sequencing Team	2021-01-05
EPI_ISL_766409	2020-12-12	B.1.177.10	Respiratory Virus Unit, National Infection Service, Public Health England	COVID-19 Genomics UK (COG-UK) Consortium	PHE Covid Sequencing Team	2021-01-05
EPI_ISL_766119	2020-12-11	B.1.1.7	Respiratory Virus Unit, National Infection Service, Public Health England	COVID-19 Genomics UK (COG-UK) Consortium	PHE Covid Sequencing Team	2021-01-05
EPI_ISL_837066	2020-12-16	B.1.36.24	Respiratory Virus Unit, National Infection Service, Public Health England	COVID-19 Genomics UK (COG-UK) Consortium	PHE Covid Sequencing Team	2021-01-18
EPI_ISL_837116	2020-12-16	B.1.1.7	Respiratory Virus Unit, National Infection Service, Public Health England	COVID-19 Genomics UK (COG-UK) Consortium	PHE Covid Sequencing Team	2021-01-18
EPI_ISL_766225	2020-12-11	B.1.1.7	Respiratory Virus Unit, National Infection Service, Public Health England	COVID-19 Genomics UK (COG-UK) Consortium	PHE Covid Sequencing Team	2021-01-05
EPI_ISL_756135	2020-12-16	B.1.177.54	Respiratory Virus Unit, National Infection Service, Public Health England	COVID-19 Genomics UK (COG-UK) Consortium	PHE Covid Sequencing Team	2021-01-02
EPI_ISL_762995	2020-12-16	B.1	Respiratory Virus Unit, National Infection Service, Public Health England	COVID-19 Genomics UK (COG-UK) Consortium	PHE Covid Sequencing Team	2021-01-04
EPI_ISL_756136	2020-12-16	B.1.177	Respiratory Virus Unit, National Infection Service, Public Health England	COVID-19 Genomics UK (COG-UK) Consortium	PHE Covid Sequencing Team	2021-01-02
EPI_ISL_756137	2020-12-16	B.1.177.87	Respiratory Virus Unit, National Infection Service, Public Health England	COVID-19 Genomics UK (COG-UK) Consortium	PHE Covid Sequencing Team	2021-01-02
EPI_ISL_756138	2020-12-16	B.1.1.301	Respiratory Virus Unit, National Infection Service, Public Health England	COVID-19 Genomics UK (COG-UK) Consortium	PHE Covid Sequencing Team	2021-01-02
EPI_ISL_756139	2020-12-16	B.1.177.16	Respiratory Virus Unit, National Infection Service, Public Health England	COVID-19 Genomics UK (COG-UK) Consortium	PHE Covid Sequencing Team	2021-01-02
EPI_ISL_756140	2020-12-16	B.1.258.3	Respiratory Virus Unit, National Infection Service, Public Health England	COVID-19 Genomics UK (COG-UK) Consortium	PHE Covid Sequencing Team	2021-01-02
EPI_ISL_756141	2020-12-16	B.1.177	Respiratory Virus Unit, National Infection Service, Public Health England	COVID-19 Genomics UK (COG-UK) Consortium	PHE Covid Sequencing Team	2021-01-02
EPI_ISL_756142	2020-12-16	B.1.177	Respiratory Virus Unit, National Infection Service, Public Health England	COVID-19 Genomics UK (COG-UK) Consortium	PHE Covid Sequencing Team	2021-01-02
EPI_ISL_756143	2020-12-16	B.1.177	Respiratory Virus Unit, National Infection Service, Public Health England	COVID-19 Genomics UK (COG-UK) Consortium	PHE Covid Sequencing Team	2021-01-02
EPI_ISL_756144	2020-12-16	B.1.177.16	Respiratory Virus Unit, National Infection Service, Public Health England	COVID-19 Genomics UK (COG-UK) Consortium	PHE Covid Sequencing Team	2021-01-02
EPI_ISL_756145	2020-12-16	B.1.1.7	Respiratory Virus Unit, National Infection Service, Public Health England	COVID-19 Genomics UK (COG-UK) Consortium	PHE Covid Sequencing Team	2021-01-02
EPI_ISL_756146	2020-12-16	B.1.177.4	Respiratory Virus Unit, National Infection Service, Public Health England	COVID-19 Genomics UK (COG-UK) Consortium	PHE Covid Sequencing Team	2021-01-02
EPI_ISL_756147	2020-12-16	B.1.1.7	Respiratory Virus Unit, National Infection Service, Public Health England	COVID-19 Genomics UK (COG-UK) Consortium	PHE Covid Sequencing Team	2021-01-02
EPI_ISL_756148	2020-12-16	B.1.1.7	Respiratory Virus Unit, National Infection Service, Public Health England	COVID-19 Genomics UK (COG-UK) Consortium	PHE Covid Sequencing Team	2021-01-02
EPI_ISL_756149	2020-12-16	B.1	Respiratory Virus Unit, National Infection Service, Public Health England	COVID-19 Genomics UK (COG-UK) Consortium	PHE Covid Sequencing Team	2021-01-02
EPI_ISL_756150	2020-12-16	B.1.1.311	Respiratory Virus Unit, National Infection Service, Public Health England	COVID-19 Genomics UK (COG-UK) Consortium	PHE Covid Sequencing Team	2021-01-02
EPI_ISL_756151	2020-12-16	B.1.1.7	Respiratory Virus Unit, National Infection Service, Public Health England	COVID-19 Genomics UK (COG-UK) Consortium	PHE Covid Sequencing Team	2021-01-02
EPI_ISL_756152	2020-12-16	B.1.177	Respiratory Virus Unit, National Infection Service, Public Health England	COVID-19 Genomics UK (COG-UK) Consortium	PHE Covid Sequencing Team	2021-01-02
EPI_ISL_756153	2020-12-16	B.1.177	Respiratory Virus Unit, National Infection Service, Public Health England	COVID-19 Genomics UK (COG-UK) Consortium	PHE Covid Sequencing Team	2021-01-02
EPI_ISL_756154	2020-12-16	B.1.1.311	Respiratory Virus Unit, National Infection Service, Public Health England	COVID-19 Genomics UK (COG-UK) Consortium	PHE Covid Sequencing Team	2021-01-02
EPI_ISL_762996	2020-12-16	B.1	Respiratory Virus Unit, National Infection Service, Public Health England	COVID-19 Genomics UK (COG-UK) Consortium	PHE Covid Sequencing Team	2021-01-04
EPI_ISL_756155	2020-12-16	B.1.177.16	Respiratory Virus Unit, National Infection Service, Public Health England	COVID-19 Genomics UK (COG-UK) Consortium	PHE Covid Sequencing Team	2021-01-02
EPI_ISL_756156	2020-12-16	B.1.177	Respiratory Virus Unit, National Infection Service, Public Health England	COVID-19 Genomics UK (COG-UK) Consortium	PHE Covid Sequencing Team	2021-01-02
EPI_ISL_756157	2020-12-16	B.1.177	Respiratory Virus Unit, National Infection Service, Public Health England	COVID-19 Genomics UK (COG-UK) Consortium	PHE Covid Sequencing Team	2021-01-02
EPI_ISL_756158	2020-12-16	B.1.177.55	Respiratory Virus Unit, National Infection Service, Public Health England	COVID-19 Genomics UK (COG-UK) Consortium	PHE Covid Sequencing Team	2021-01-02
EPI_ISL_756159	2020-12-16	B.1.177	Respiratory Virus Unit, National Infection Service, Public Health England	COVID-19 Genomics UK (COG-UK) Consortium	PHE Covid Sequencing Team	2021-01-02
EPI_ISL_756160	2020-12-16	B.1	Respiratory Virus Unit, National Infection Service, Public Health England	COVID-19 Genomics UK (COG-UK) Consortium	PHE Covid Sequencing Team	2021-01-02
EPI_ISL_756161	2020-12-16	B.1.1.311	Respiratory Virus Unit, National Infection Service, Public Health England	COVID-19 Genomics UK (COG-UK) Consortium	PHE Covid Sequencing Team	2021-01-02
EPI_ISL_756162	2020-12-16	B.1	Respiratory Virus Unit, National Infection Service, Public Health England	COVID-19 Genomics UK (COG-UK) Consortium	PHE Covid Sequencing Team	2021-01-02
EPI_ISL_756163	2020-12-16	B.1.1.311	Respiratory Virus Unit, National Infection Service, Public Health England	COVID-19 Genomics UK (COG-UK) Consortium	PHE Covid Sequencing Team	2021-01-02
EPI_ISL_836980	2020-12-14	B.1.177.87	Respiratory Virus Unit, National Infection Service, Public Health England	COVID-19 Genomics UK (COG-UK) Consortium	PHE Covid Sequencing Team	2021-01-18
EPI_ISL_766410	2020-12-14	B.1.177.16	Respiratory Virus Unit, National Infection Service, Public Health England	COVID-19 Genomics UK (COG-UK) Consortium	PHE Covid Sequencing Team	2021-01-05
EPI_ISL_766411	2020-12-14	B.1.177.16	Respiratory Virus Unit, National Infection Service, Public Health England	COVID-19 Genomics UK (COG-UK) Consortium	PHE Covid Sequencing Team	2021-01-05
EPI_ISL_766097	2020-12-14	B.1.177	Respiratory Virus Unit, National Infection Service, Public Health England	COVID-19 Genomics UK (COG-UK) Consortium	PHE Covid Sequencing Team	2021-01-05
EPI_ISL_766110	2020-12-14	B.1.177	Respiratory Virus Unit, National Infection Service, Public Health England	COVID-19 Genomics UK (COG-UK) Consortium	PHE Covid Sequencing Team	2021-01-05
EPI_ISL_766146	2020-12-16	B.1.1.7	Respiratory Virus Unit, National Infection Service, Public Health England	COVID-19 Genomics UK (COG-UK) Consortium	PHE Covid Sequencing Team	2021-01-05
EPI_ISL_766223	2020-12-15	B.1.177	Respiratory Virus Unit, National Infection Service, Public Health England	COVID-19 Genomics UK (COG-UK) Consortium	PHE Covid Sequencing Team	2021-01-05
EPI_ISL_766147	2020-12-16	B.1.1.7	Respiratory Virus Unit, National Infection Service, Public Health England	COVID-19 Genomics UK (COG-UK) Consortium	PHE Covid Sequencing Team	2021-01-05
EPI_ISL_766148	2020-12-16	B.1.1.7	Respiratory Virus Unit, National Infection Service, Public Health England	COVID-19 Genomics UK (COG-UK) Consortium	PHE Covid Sequencing Team	2021-01-05
EPI_ISL_766149	2020-12-15	B.1.1.7	Respiratory Virus Unit, National Infection Service, Public Health England	COVID-19 Genomics UK (COG-UK) Consortium	PHE Covid Sequencing Team	2021-01-05
EPI_ISL_766150	2020-12-15	B.1.1.7	Respiratory Virus Unit, National Infection Service, Public Health England	COVID-19 Genomics UK (COG-UK) Consortium	PHE Covid Sequencing Team	2021-01-05
EPI_ISL_766151	2020-12-15	B.1.1.7	Respiratory Virus Unit, National Infection Service, Public Health England	COVID-19 Genomics UK (COG-UK) Consortium	PHE Covid Sequencing Team	2021-01-05
EPI_ISL_766152	2020-12-15	B.1.1.7	Respiratory Virus Unit, National Infection Service, Public Health England	COVID-19 Genomics UK (COG-UK) Consortium	PHE Covid Sequencing Team	2021-01-05
EPI_ISL_766412	2020-12-15	B.1.177	Respiratory Virus Unit, National Infection Service, Public Health England	COVID-19 Genomics UK (COG-UK) Consortium	PHE Covid Sequencing Team	2021-01-05
EPI_ISL_766153	2020-12-15	B.1.1.7	Respiratory Virus Unit, National Infection Service, Public Health England	COVID-19 Genomics UK (COG-UK) Consortium	PHE Covid Sequencing Team	2021-01-05
EPI_ISL_766154	2020-12-16	B.1.1.7	Respiratory Virus Unit, National Infection Service, Public Health England	COVID-19 Genomics UK (COG-UK) Consortium	PHE Covid Sequencing Team	2021-01-05
EPI_ISL_766155	2020-12-16	B.1.1.7	Respiratory Virus Unit, National Infection Service, Public Health England	COVID-19 Genomics UK (COG-UK) Consortium	PHE Covid Sequencing Team	2021-01-05
EPI_ISL_766156	2020-12-16	B.1.1.7	Respiratory Virus Unit, National Infection Service, Public Health England	COVID-19 Genomics UK (COG-UK) Consortium	PHE Covid Sequencing Team	2021-01-05
EPI_ISL_766243	2020-12-16	B.1.1.7	Respiratory Virus Unit, National Infection Service, Public Health England	COVID-19 Genomics UK (COG-UK) Consortium	PHE Covid Sequencing Team	2021-01-05
EPI_ISL_766413	2020-12-16	B.1.177	Respiratory Virus Unit, National Infection Service, Public Health England	COVID-19 Genomics UK (COG-UK) Consortium	PHE Covid Sequencing Team	2021-01-05
EPI_ISL_766414	2020-12-16	B.1.177	Respiratory Virus Unit, National Infection Service, Public Health England	COVID-19 Genomics UK (COG-UK) Consortium	PHE Covid Sequencing Team	2021-01-05
EPI_ISL_766085	2020-12-16	B.1.177	Respiratory Virus Unit, National Infection Service, Public Health England	COVID-19 Genomics UK (COG-UK) Consortium	PHE Covid Sequencing Team	2021-01-05
EPI_ISL_766108	2020-12-16	B.1.177	Respiratory Virus Unit, National Infection Service, Public Health England	COVID-19 Genomics UK (COG-UK) Consortium	PHE Covid Sequencing Team	2021-01-05
EPI_ISL_766237	2020-12-14	B.1.177	Respiratory Virus Unit, National Infection Service, Public Health England	COVID-19 Genomics UK (COG-UK) Consortium	PHE Covid Sequencing Team	2021-01-05
EPI_ISL_766224	2020-12-14	B.1.177	Respiratory Virus Unit, National Infection Service, Public Health England	COVID-19 Genomics UK (COG-UK) Consortium	PHE Covid Sequencing Team	2021-01-05
EPI_ISL_766081	2020-12-14	B.1.177	Respiratory Virus Unit, National Infection Service, Public Health England	COVID-19 Genomics UK (COG-UK) Consortium	PHE Covid Sequencing Team	2021-01-05
EPI_ISL_766415	2020-12-15	B.1.177	Respiratory Virus Unit, National Infection Service, Public Health England	COVID-19 Genomics UK (COG-UK) Consortium	PHE Covid Sequencing Team	2021-01-05
EPI_ISL_766157	2020-12-16	B.1.1.7	Respiratory Virus Unit, National Infection Service, Public Health England	COVID-19 Genomics UK (COG-UK) Consortium	PHE Covid Sequencing Team	2021-01-05
EPI_ISL_837117	2020-12-17	B.1.1.7	Respiratory Virus Unit, National Infection Service, Public Health England	COVID-19 Genomics UK (COG-UK) Consortium	PHE Covid Sequencing Team	2021-01-18
EPI_ISL_846589	2020-12-17	B.1.1.7	Respiratory Virus Unit, National Infection Service, Public Health England	COVID-19 Genomics UK (COG-UK) Consortium	PHE Covid Sequencing Team	2021-01-19
EPI_ISL_836981	2020-12-16	B.1.177	Respiratory Virus Unit, National Infection Service, Public Health England	COVID-19 Genomics UK (COG-UK) Consortium	PHE Covid Sequencing Team	2021-01-18
EPI_ISL_836982	2020-12-16	B.1.177	Respiratory Virus Unit, National Infection Service, Public Health England	COVID-19 Genomics UK (COG-UK) Consortium	PHE Covid Sequencing Team	2021-01-18
EPI_ISL_836983	2020-12-16	B.1.177	Respiratory Virus Unit, National Infection Service, Public Health England	COVID-19 Genomics UK (COG-UK) Consortium	PHE Covid Sequencing Team	2021-01-18
EPI_ISL_766416	2020-12-16	B.1.177	Respiratory Virus Unit, National Infection Service, Public Health England	COVID-19 Genomics UK (COG-UK) Consortium	PHE Covid Sequencing Team	2021-01-05
EPI_ISL_766417	2020-12-16	B.1.177	Respiratory Virus Unit, National Infection Service, Public Health England	COVID-19 Genomics UK (COG-UK) Consortium	PHE Covid Sequencing Team	2021-01-05
EPI_ISL_766418	2020-12-16	B.1.177	Respiratory Virus Unit, National Infection Service, Public Health England	COVID-19 Genomics UK (COG-UK) Consortium	PHE Covid Sequencing Team	2021-01-05
EPI_ISL_766419	2020-12-16	B.1.177	Respiratory Virus Unit, National Infection Service, Public Health England	COVID-19 Genomics UK (COG-UK) Consortium	PHE Covid Sequencing Team	2021-01-05
EPI_ISL_766420	2020-12-16	B.1.177	Respiratory Virus Unit, National Infection Service, Public Health England	COVID-19 Genomics UK (COG-UK) Consortium	PHE Covid Sequencing Team	2021-01-05
EPI_ISL_766421	2020-12-15	B.1.177	Respiratory Virus Unit, National Infection Service, Public Health England	COVID-19 Genomics UK (COG-UK) Consortium	PHE Covid Sequencing Team	2021-01-05
EPI_ISL_766422	2020-12-16	B.1.177	Respiratory Virus Unit, National Infection Service, Public Health England	COVID-19 Genomics UK (COG-UK) Consortium	PHE Covid Sequencing Team	2021-01-05
EPI_ISL_766423	2020-12-16	B.1.177	Respiratory Virus Unit, National Infection Service, Public Health England	COVID-19 Genomics UK (COG-UK) Consortium	PHE Covid Sequencing Team	2021-01-05
EPI_ISL_766158	2020-12-12	B.1.1.7	Respiratory Virus Unit, National Infection Service, Public Health England	COVID-19 Genomics UK (COG-UK) Consortium	PHE Covid Sequencing Team	2021-01-05
EPI_ISL_766159	2020-12-16	B.1.1.7	Respiratory Virus Unit, National Infection Service, Public Health England	COVID-19 Genomics UK (COG-UK) Consortium	PHE Covid Sequencing Team	2021-01-05
EPI_ISL_766424	2020-12-16	B.1.177.4	Respiratory Virus Unit, National Infection Service, Public Health England	COVID-19 Genomics UK (COG-UK) Consortium	PHE Covid Sequencing Team	2021-01-05
EPI_ISL_766261	2020-12-11	B.1.160.7	Respiratory Virus Unit, National Infection Service, Public Health England	COVID-19 Genomics UK (COG-UK) Consortium	PHE Covid Sequencing Team	2021-01-05
EPI_ISL_766425	2020-12-12	B.1.177	Respiratory Virus Unit, National Infection Service, Public Health England	COVID-19 Genomics UK (COG-UK) Consortium	PHE Covid Sequencing Team	2021-01-05
EPI_ISL_766426	2020-12-17	AD.2	Respiratory Virus Unit, National Infection Service, Public Health England	COVID-19 Genomics UK (COG-UK) Consortium	PHE Covid Sequencing Team	2021-01-05
EPI_ISL_766160	2020-12-17	B.1.1.7	Respiratory Virus Unit, National Infection Service, Public Health England	COVID-19 Genomics UK (COG-UK) Consortium	PHE Covid Sequencing Team	2021-01-05
EPI_ISL_766427	2020-12-15	B.1.177	Respiratory Virus Unit, National Infection Service, Public Health England	COVID-19 Genomics UK (COG-UK) Consortium	PHE Covid Sequencing Team	2021-01-05
EPI_ISL_766428	2020-12-17	B.1.177	Respiratory Virus Unit, National Infection Service, Public Health England	COVID-19 Genomics UK (COG-UK) Consortium	PHE Covid Sequencing Team	2021-01-05
EPI_ISL_766086	2020-12-17	B.1.177.16	Respiratory Virus Unit, National Infection Service, Public Health England	COVID-19 Genomics UK (COG-UK) Consortium	PHE Covid Sequencing Team	2021-01-05
EPI_ISL_766429	2020-12-16	B.1.177	Respiratory Virus Unit, National Infection Service, Public Health England	COVID-19 Genomics UK (COG-UK) Consortium	PHE Covid Sequencing Team	2021-01-05
EPI_ISL_762997	2020-11-10	B.1.160	Respiratory Virus Unit, National Infection Service, Public Health England	COVID-19 Genomics UK (COG-UK) Consortium	PHE Covid Sequencing Team	2021-01-04
EPI_ISL_766161	2020-12-16	B.1.1.7	Respiratory Virus Unit, National Infection Service, Public Health England	COVID-19 Genomics UK (COG-UK) Consortium	PHE Covid Sequencing Team	2021-01-05
EPI_ISL_766162	2020-12-16	B.1.1.7	Respiratory Virus Unit, National Infection Service, Public Health England	COVID-19 Genomics UK (COG-UK) Consortium	PHE Covid Sequencing Team	2021-01-05
EPI_ISL_766120	2020-12-12	B.1.1.7	Respiratory Virus Unit, National Infection Service, Public Health England	COVID-19 Genomics UK (COG-UK) Consortium	PHE Covid Sequencing Team	2021-01-05
EPI_ISL_766430	2020-12-17	B.1.177	Respiratory Virus Unit, National Infection Service, Public Health England	COVID-19 Genomics UK (COG-UK) Consortium	PHE Covid Sequencing Team	2021-01-05
EPI_ISL_766244	2020-12-16	B.1.177.7	Respiratory Virus Unit, National Infection Service, Public Health England	COVID-19 Genomics UK (COG-UK) Consortium	PHE Covid Sequencing Team	2021-01-05
EPI_ISL_766431	2020-12-16	B.1.177.7	Respiratory Virus Unit, National Infection Service, Public Health England	COVID-19 Genomics UK (COG-UK) Consortium	PHE Covid Sequencing Team	2021-01-05
EPI_ISL_766432	2020-12-16	B.1.177.7	Respiratory Virus Unit, National Infection Service, Public Health England	COVID-19 Genomics UK (COG-UK) Consortium	PHE Covid Sequencing Team	2021-01-05
EPI_ISL_766163	2020-12-16	B.1.1.7	Respiratory Virus Unit, National Infection Service, Public Health England	COVID-19 Genomics UK (COG-UK) Consortium	PHE Covid Sequencing Team	2021-01-05
EPI_ISL_766164	2020-12-16	B.1.1.7	Respiratory Virus Unit, National Infection Service, Public Health England	COVID-19 Genomics UK (COG-UK) Consortium	PHE Covid Sequencing Team	2021-01-05
EPI_ISL_766165	2020-12-16	B.1.1.7	Respiratory Virus Unit, National Infection Service, Public Health England	COVID-19 Genomics UK (COG-UK) Consortium	PHE Covid Sequencing Team	2021-01-05
EPI_ISL_766166	2020-12-17	B.1.1.7	Respiratory Virus Unit, National Infection Service, Public Health England	COVID-19 Genomics UK (COG-UK) Consortium	PHE Covid Sequencing Team	2021-01-05
EPI_ISL_766167	2020-12-16	B.1.1.7	Respiratory Virus Unit, National Infection Service, Public Health England	COVID-19 Genomics UK (COG-UK) Consortium	PHE Covid Sequencing Team	2021-01-05
EPI_ISL_766168	2020-12-16	B.1.1.7	Respiratory Virus Unit, National Infection Service, Public Health England	COVID-19 Genomics UK (COG-UK) Consortium	PHE Covid Sequencing Team	2021-01-05
EPI_ISL_766169	2020-12-16	B.1.1.7	Respiratory Virus Unit, National Infection Service, Public Health England	COVID-19 Genomics UK (COG-UK) Consortium	PHE Covid Sequencing Team	2021-01-05
EPI_ISL_766075	2020-12-16	B.1.1.7	Respiratory Virus Unit, National Infection Service, Public Health England	COVID-19 Genomics UK (COG-UK) Consortium	PHE Covid Sequencing Team	2021-01-05
EPI_ISL_766170	2020-12-17	B.1.1.7	Respiratory Virus Unit, National Infection Service, Public Health England	COVID-19 Genomics UK (COG-UK) Consortium	PHE Covid Sequencing Team	2021-01-05
EPI_ISL_766171	2020-12-16	B.1.1.7	Respiratory Virus Unit, National Infection Service, Public Health England	COVID-19 Genomics UK (COG-UK) Consortium	PHE Covid Sequencing Team	2021-01-05
EPI_ISL_766172	2020-12-16	B.1.1.7	Respiratory Virus Unit, National Infection Service, Public Health England	COVID-19 Genomics UK (COG-UK) Consortium	PHE Covid Sequencing Team	2021-01-05
EPI_ISL_766173	2020-12-16	B.1.1.7	Respiratory Virus Unit, National Infection Service, Public Health England	COVID-19 Genomics UK (COG-UK) Consortium	PHE Covid Sequencing Team	2021-01-05
EPI_ISL_766174	2020-12-16	B.1.1.7	Respiratory Virus Unit, National Infection Service, Public Health England	COVID-19 Genomics UK (COG-UK) Consortium	PHE Covid Sequencing Team	2021-01-05
EPI_ISL_766175	2020-12-16	B.1.1.7	Respiratory Virus Unit, National Infection Service, Public Health England	COVID-19 Genomics UK (COG-UK) Consortium	PHE Covid Sequencing Team	2021-01-05
EPI_ISL_766089	2020-12-16	B.1.1.7	Respiratory Virus Unit, National Infection Service, Public Health England	COVID-19 Genomics UK (COG-UK) Consortium	PHE Covid Sequencing Team	2021-01-05
EPI_ISL_766176	2020-12-16	B.1.1.7	Respiratory Virus Unit, National Infection Service, Public Health England	COVID-19 Genomics UK (COG-UK) Consortium	PHE Covid Sequencing Team	2021-01-05
EPI_ISL_766433	2020-12-16	B.1.177.7	Respiratory Virus Unit, National Infection Service, Public Health England	COVID-19 Genomics UK (COG-UK) Consortium	PHE Covid Sequencing Team	2021-01-05
EPI_ISL_766099	2020-12-16	B.1.177.7	Respiratory Virus Unit, National Infection Service, Public Health England	COVID-19 Genomics UK (COG-UK) Consortium	PHE Covid Sequencing Team	2021-01-05
EPI_ISL_766434	2020-12-16	B.1.177.7	Respiratory Virus Unit, National Infection Service, Public Health England	COVID-19 Genomics UK (COG-UK) Consortium	PHE Covid Sequencing Team	2021-01-05
EPI_ISL_766435	2020-12-16	B.1.177.7	Respiratory Virus Unit, National Infection Service, Public Health England	COVID-19 Genomics UK (COG-UK) Consortium	PHE Covid Sequencing Team	2021-01-05
EPI_ISL_766436	2020-12-16	B.1.177.7	Respiratory Virus Unit, National Infection Service, Public Health England	COVID-19 Genomics UK (COG-UK) Consortium	PHE Covid Sequencing Team	2021-01-05
EPI_ISL_766437	2020-12-15	B.1.177.6	Respiratory Virus Unit, National Infection Service, Public Health England	COVID-19 Genomics UK (COG-UK) Consortium	PHE Covid Sequencing Team	2021-01-05
EPI_ISL_766438	2020-12-15	B.1.177.6	Respiratory Virus Unit, National Infection Service, Public Health England	COVID-19 Genomics UK (COG-UK) Consortium	PHE Covid Sequencing Team	2021-01-05
EPI_ISL_766439	2020-12-15	B.1.177.6	Respiratory Virus Unit, National Infection Service, Public Health England	COVID-19 Genomics UK (COG-UK) Consortium	PHE Covid Sequencing Team	2021-01-05
EPI_ISL_766177	2020-12-16	B.1.1.7	Respiratory Virus Unit, National Infection Service, Public Health England	COVID-19 Genomics UK (COG-UK) Consortium	PHE Covid Sequencing Team	2021-01-05
EPI_ISL_766440	2020-12-16	B.1.177	Respiratory Virus Unit, National Infection Service, Public Health England	COVID-19 Genomics UK (COG-UK) Consortium	PHE Covid Sequencing Team	2021-01-05
EPI_ISL_766441	2020-12-17	B.1.177.7	Respiratory Virus Unit, National Infection Service, Public Health England	COVID-19 Genomics UK (COG-UK) Consortium	PHE Covid Sequencing Team	2021-01-05
EPI_ISL_766442	2020-12-17	B.1.177.7	Respiratory Virus Unit, National Infection Service, Public Health England	COVID-19 Genomics UK (COG-UK) Consortium	PHE Covid Sequencing Team	2021-01-05
EPI_ISL_766443	2020-12-17	B.1.177.7	Respiratory Virus Unit, National Infection Service, Public Health England	COVID-19 Genomics UK (COG-UK) Consortium	PHE Covid Sequencing Team	2021-01-05
EPI_ISL_766444	2020-12-17	B.1.177.7	Respiratory Virus Unit, National Infection Service, Public Health England	COVID-19 Genomics UK (COG-UK) Consortium	PHE Covid Sequencing Team	2021-01-05
EPI_ISL_766445	2020-12-17	B.1.177.7	Respiratory Virus Unit, National Infection Service, Public Health England	COVID-19 Genomics UK (COG-UK) Consortium	PHE Covid Sequencing Team	2021-01-05
EPI_ISL_766446	2020-12-17	B.1.177.7	Respiratory Virus Unit, National Infection Service, Public Health England	COVID-19 Genomics UK (COG-UK) Consortium	PHE Covid Sequencing Team	2021-01-05
EPI_ISL_766447	2020-12-17	B.1.177.7	Respiratory Virus Unit, National Infection Service, Public Health England	COVID-19 Genomics UK (COG-UK) Consortium	PHE Covid Sequencing Team	2021-01-05
EPI_ISL_766178	2020-12-17	B.1.1.7	Respiratory Virus Unit, National Infection Service, Public Health England	COVID-19 Genomics UK (COG-UK) Consortium	PHE Covid Sequencing Team	2021-01-05
EPI_ISL_766179	2020-12-17	B.1.1.7	Respiratory Virus Unit, National Infection Service, Public Health England	COVID-19 Genomics UK (COG-UK) Consortium	PHE Covid Sequencing Team	2021-01-05
EPI_ISL_766180	2020-12-17	B.1.1.7	Respiratory Virus Unit, National Infection Service, Public Health England	COVID-19 Genomics UK (COG-UK) Consortium	PHE Covid Sequencing Team	2021-01-05
EPI_ISL_766181	2020-12-17	B.1.1.7	Respiratory Virus Unit, National Infection Service, Public Health England	COVID-19 Genomics UK (COG-UK) Consortium	PHE Covid Sequencing Team	2021-01-05
EPI_ISL_766182	2020-12-17	B.1.1.7	Respiratory Virus Unit, National Infection Service, Public Health England	COVID-19 Genomics UK (COG-UK) Consortium	PHE Covid Sequencing Team	2021-01-05
EPI_ISL_766448	2020-12-17	B.1.160	Respiratory Virus Unit, National Infection Service, Public Health England	COVID-19 Genomics UK (COG-UK) Consortium	PHE Covid Sequencing Team	2021-01-05
EPI_ISL_766183	2020-12-17	B.1.1.7	Respiratory Virus Unit, National Infection Service, Public Health England	COVID-19 Genomics UK (COG-UK) Consortium	PHE Covid Sequencing Team	2021-01-05
EPI_ISL_766184	2020-12-17	B.1.1.7	Respiratory Virus Unit, National Infection Service, Public Health England	COVID-19 Genomics UK (COG-UK) Consortium	PHE Covid Sequencing Team	2021-01-05
EPI_ISL_766185	2020-12-17	B.1.1.7	Respiratory Virus Unit, National Infection Service, Public Health England	COVID-19 Genomics UK (COG-UK) Consortium	PHE Covid Sequencing Team	2021-01-05
EPI_ISL_766449	2020-12-17	B.1.177.19	Respiratory Virus Unit, National Infection Service, Public Health England	COVID-19 Genomics UK (COG-UK) Consortium	PHE Covid Sequencing Team	2021-01-05
EPI_ISL_766450	2020-12-17	B.1.177.54	Respiratory Virus Unit, National Infection Service, Public Health England	COVID-19 Genomics UK (COG-UK) Consortium	PHE Covid Sequencing Team	2021-01-05
EPI_ISL_766451	2020-12-17	B.1.177.54	Respiratory Virus Unit, National Infection Service, Public Health England	COVID-19 Genomics UK (COG-UK) Consortium	PHE Covid Sequencing Team	2021-01-05
EPI_ISL_766452	2020-12-16	B.1.177.54	Respiratory Virus Unit, National Infection Service, Public Health England	COVID-19 Genomics UK (COG-UK) Consortium	PHE Covid Sequencing Team	2021-01-05
EPI_ISL_766453	2020-12-16	B.1.177	Respiratory Virus Unit, National Infection Service, Public Health England	COVID-19 Genomics UK (COG-UK) Consortium	PHE Covid Sequencing Team	2021-01-05
EPI_ISL_766454	2020-12-17	B.1.177.54	Respiratory Virus Unit, National Infection Service, Public Health England	COVID-19 Genomics UK (COG-UK) Consortium	PHE Covid Sequencing Team	2021-01-05
EPI_ISL_766455	2020-12-17	B.1.177.54	Respiratory Virus Unit, National Infection Service, Public Health England	COVID-19 Genomics UK (COG-UK) Consortium	PHE Covid Sequencing Team	2021-01-05
EPI_ISL_766111	2020-12-17	B.1.177.54	Respiratory Virus Unit, National Infection Service, Public Health England	COVID-19 Genomics UK (COG-UK) Consortium	PHE Covid Sequencing Team	2021-01-05
EPI_ISL_766456	2020-12-17	B.1.177.54	Respiratory Virus Unit, National Infection Service, Public Health England	COVID-19 Genomics UK (COG-UK) Consortium	PHE Covid Sequencing Team	2021-01-05
EPI_ISL_766457	2020-12-17	B.1.177.54	Respiratory Virus Unit, National Infection Service, Public Health England	COVID-19 Genomics UK (COG-UK) Consortium	PHE Covid Sequencing Team	2021-01-05
EPI_ISL_791212	2020-12-17	B.1.177.5	Respiratory Virus Unit, National Infection Service, Public Health England	COVID-19 Genomics UK (COG-UK) Consortium	PHE Covid Sequencing Team	2021-01-08
EPI_ISL_837076	2020-12-10	B.1.1.7	Respiratory Virus Unit, National Infection Service, Public Health England	COVID-19 Genomics UK (COG-UK) Consortium	PHE Covid Sequencing Team	2021-01-18
EPI_ISL_837101	2020-12-16	B.1.177.4	Respiratory Virus Unit, National Infection Service, Public Health England	COVID-19 Genomics UK (COG-UK) Consortium	PHE Covid Sequencing Team	2021-01-18
EPI_ISL_766458	2020-12-18	B.1.177	Respiratory Virus Unit, National Infection Service, Public Health England	COVID-19 Genomics UK (COG-UK) Consortium	PHE Covid Sequencing Team	2021-01-05
EPI_ISL_766459	2020-12-18	B.1.177	Respiratory Virus Unit, National Infection Service, Public Health England	COVID-19 Genomics UK (COG-UK) Consortium	PHE Covid Sequencing Team	2021-01-05
EPI_ISL_766460	2020-12-16	B.1.177	Respiratory Virus Unit, National Infection Service, Public Health England	COVID-19 Genomics UK (COG-UK) Consortium	PHE Covid Sequencing Team	2021-01-05
EPI_ISL_766461	2020-12-16	B.1.177	Respiratory Virus Unit, National Infection Service, Public Health England	COVID-19 Genomics UK (COG-UK) Consortium	PHE Covid Sequencing Team	2021-01-05
EPI_ISL_766462	2020-12-16	B.1.177	Respiratory Virus Unit, National Infection Service, Public Health England	COVID-19 Genomics UK (COG-UK) Consortium	PHE Covid Sequencing Team	2021-01-05
EPI_ISL_766463	2020-12-10	W.4	Respiratory Virus Unit, National Infection Service, Public Health England	COVID-19 Genomics UK (COG-UK) Consortium	PHE Covid Sequencing Team	2021-01-05
EPI_ISL_766464	2020-12-16	B.1.177	Respiratory Virus Unit, National Infection Service, Public Health England	COVID-19 Genomics UK (COG-UK) Consortium	PHE Covid Sequencing Team	2021-01-05
EPI_ISL_766088	2020-12-16	B.1.177	Respiratory Virus Unit, National Infection Service, Public Health England	COVID-19 Genomics UK (COG-UK) Consortium	PHE Covid Sequencing Team	2021-01-05
EPI_ISL_766465	2020-12-16	B.1.177	Respiratory Virus Unit, National Infection Service, Public Health England	COVID-19 Genomics UK (COG-UK) Consortium	PHE Covid Sequencing Team	2021-01-05
EPI_ISL_766466	2020-12-16	B.1.177	Respiratory Virus Unit, National Infection Service, Public Health England	COVID-19 Genomics UK (COG-UK) Consortium	PHE Covid Sequencing Team	2021-01-05
EPI_ISL_766467	2020-12-16	B.1.177	Respiratory Virus Unit, National Infection Service, Public Health England	COVID-19 Genomics UK (COG-UK) Consortium	PHE Covid Sequencing Team	2021-01-05
EPI_ISL_766468	2020-12-16	B.1.177	Respiratory Virus Unit, National Infection Service, Public Health England	COVID-19 Genomics UK (COG-UK) Consortium	PHE Covid Sequencing Team	2021-01-05
EPI_ISL_766469	2020-12-16	B.1.177	Respiratory Virus Unit, National Infection Service, Public Health England	COVID-19 Genomics UK (COG-UK) Consortium	PHE Covid Sequencing Team	2021-01-05
EPI_ISL_766470	2020-12-16	B.1.177	Respiratory Virus Unit, National Infection Service, Public Health England	COVID-19 Genomics UK (COG-UK) Consortium	PHE Covid Sequencing Team	2021-01-05
EPI_ISL_766471	2020-12-16	B.1.177	Respiratory Virus Unit, National Infection Service, Public Health England	COVID-19 Genomics UK (COG-UK) Consortium	PHE Covid Sequencing Team	2021-01-05
EPI_ISL_766472	2020-12-16	B.1.177	Respiratory Virus Unit, National Infection Service, Public Health England	COVID-19 Genomics UK (COG-UK) Consortium	PHE Covid Sequencing Team	2021-01-05
EPI_ISL_766473	2020-12-16	B.1.177	Respiratory Virus Unit, National Infection Service, Public Health England	COVID-19 Genomics UK (COG-UK) Consortium	PHE Covid Sequencing Team	2021-01-05
EPI_ISL_766474	2020-12-16	B.1.177	Respiratory Virus Unit, National Infection Service, Public Health England	COVID-19 Genomics UK (COG-UK) Consortium	PHE Covid Sequencing Team	2021-01-05
EPI_ISL_766121	2020-12-14	B.1.1.7	Respiratory Virus Unit, National Infection Service, Public Health England	COVID-19 Genomics UK (COG-UK) Consortium	PHE Covid Sequencing Team	2021-01-05
EPI_ISL_766186	2020-12-16	B.1.1.7	Respiratory Virus Unit, National Infection Service, Public Health England	COVID-19 Genomics UK (COG-UK) Consortium	PHE Covid Sequencing Team	2021-01-05
EPI_ISL_766082	2020-12-18	B.1.1.7	Respiratory Virus Unit, National Infection Service, Public Health England	COVID-19 Genomics UK (COG-UK) Consortium	PHE Covid Sequencing Team	2021-01-05
EPI_ISL_766187	2020-12-16	B.1.1.7	Respiratory Virus Unit, National Infection Service, Public Health England	COVID-19 Genomics UK (COG-UK) Consortium	PHE Covid Sequencing Team	2021-01-05
EPI_ISL_766475	2020-12-16	B.1.177	Respiratory Virus Unit, National Infection Service, Public Health England	COVID-19 Genomics UK (COG-UK) Consortium	PHE Covid Sequencing Team	2021-01-05
EPI_ISL_766476	2020-12-16	B.1.177	Respiratory Virus Unit, National Infection Service, Public Health England	COVID-19 Genomics UK (COG-UK) Consortium	PHE Covid Sequencing Team	2021-01-05
EPI_ISL_766477	2020-12-18	B.1.177	Respiratory Virus Unit, National Infection Service, Public Health England	COVID-19 Genomics UK (COG-UK) Consortium	PHE Covid Sequencing Team	2021-01-05
EPI_ISL_766188	2020-12-18	B.1.1.7	Respiratory Virus Unit, National Infection Service, Public Health England	COVID-19 Genomics UK (COG-UK) Consortium	PHE Covid Sequencing Team	2021-01-05
EPI_ISL_804227	2020-12-17	B.1.1.7	Respiratory Virus Unit, National Infection Service, Public Health England	COVID-19 Genomics UK (COG-UK) Consortium	PHE Covid Sequencing Team	2021-01-12
EPI_ISL_804228	2020-12-17	B.1.1.7	Respiratory Virus Unit, National Infection Service, Public Health England	COVID-19 Genomics UK (COG-UK) Consortium	PHE Covid Sequencing Team	2021-01-12
EPI_ISL_804231	2020-12-18	B.1.1.7	Respiratory Virus Unit, National Infection Service, Public Health England	COVID-19 Genomics UK (COG-UK) Consortium	PHE Covid Sequencing Team	2021-01-12
EPI_ISL_791187	2020-12-17	B.1.1.7	Respiratory Virus Unit, National Infection Service, Public Health England	COVID-19 Genomics UK (COG-UK) Consortium	PHE Covid Sequencing Team	2021-01-08
EPI_ISL_766189	2020-12-17	B.1.1.7	Respiratory Virus Unit, National Infection Service, Public Health England	COVID-19 Genomics UK (COG-UK) Consortium	PHE Covid Sequencing Team	2021-01-05
EPI_ISL_804229	2020-12-17	B.1.1.7	Respiratory Virus Unit, National Infection Service, Public Health England	COVID-19 Genomics UK (COG-UK) Consortium	PHE Covid Sequencing Team	2021-01-12
EPI_ISL_766478	2020-12-16	B.1.177	Respiratory Virus Unit, National Infection Service, Public Health England	COVID-19 Genomics UK (COG-UK) Consortium	PHE Covid Sequencing Team	2021-01-05
EPI_ISL_766479	2020-12-17	B.1.177.6	Respiratory Virus Unit, National Infection Service, Public Health England	COVID-19 Genomics UK (COG-UK) Consortium	PHE Covid Sequencing Team	2021-01-05
EPI_ISL_766480	2020-12-17	B.1.177.6	Respiratory Virus Unit, National Infection Service, Public Health England	COVID-19 Genomics UK (COG-UK) Consortium	PHE Covid Sequencing Team	2021-01-05
EPI_ISL_766104	2020-12-18	B.1.1.7	Respiratory Virus Unit, National Infection Service, Public Health England	COVID-19 Genomics UK (COG-UK) Consortium	PHE Covid Sequencing Team	2021-01-05
EPI_ISL_766251	2020-12-17	B.1.258	Respiratory Virus Unit, National Infection Service, Public Health England	COVID-19 Genomics UK (COG-UK) Consortium	PHE Covid Sequencing Team	2021-01-05
EPI_ISL_766252	2020-12-17	B.1.258	Respiratory Virus Unit, National Infection Service, Public Health England	COVID-19 Genomics UK (COG-UK) Consortium	PHE Covid Sequencing Team	2021-01-05
EPI_ISL_791204	2020-12-17	B.1.258	Respiratory Virus Unit, National Infection Service, Public Health England	COVID-19 Genomics UK (COG-UK) Consortium	PHE Covid Sequencing Team	2021-01-08
EPI_ISL_791205	2020-12-17	B.1.258	Respiratory Virus Unit, National Infection Service, Public Health England	COVID-19 Genomics UK (COG-UK) Consortium	PHE Covid Sequencing Team	2021-01-08
EPI_ISL_791206	2020-12-17	B.1.258	Respiratory Virus Unit, National Infection Service, Public Health England	COVID-19 Genomics UK (COG-UK) Consortium	PHE Covid Sequencing Team	2021-01-08
EPI_ISL_791207	2020-12-17	B.1.258	Respiratory Virus Unit, National Infection Service, Public Health England	COVID-19 Genomics UK (COG-UK) Consortium	PHE Covid Sequencing Team	2021-01-08
EPI_ISL_766253	2020-12-17	B.1.258	Respiratory Virus Unit, National Infection Service, Public Health England	COVID-19 Genomics UK (COG-UK) Consortium	PHE Covid Sequencing Team	2021-01-05
EPI_ISL_766254	2020-12-17	B.1.258	Respiratory Virus Unit, National Infection Service, Public Health England	COVID-19 Genomics UK (COG-UK) Consortium	PHE Covid Sequencing Team	2021-01-05
EPI_ISL_766093	2020-12-17	B.1.258	Respiratory Virus Unit, National Infection Service, Public Health England	COVID-19 Genomics UK (COG-UK) Consortium	PHE Covid Sequencing Team	2021-01-05
EPI_ISL_766481	2020-12-17	B.1.177	Respiratory Virus Unit, National Infection Service, Public Health England	COVID-19 Genomics UK (COG-UK) Consortium	PHE Covid Sequencing Team	2021-01-05
EPI_ISL_766482	2020-12-17	B.1.177	Respiratory Virus Unit, National Infection Service, Public Health England	COVID-19 Genomics UK (COG-UK) Consortium	PHE Covid Sequencing Team	2021-01-05
EPI_ISL_766483	2020-12-17	B.1.177	Respiratory Virus Unit, National Infection Service, Public Health England	COVID-19 Genomics UK (COG-UK) Consortium	PHE Covid Sequencing Team	2021-01-05
EPI_ISL_766484	2020-12-17	B.1.177	Respiratory Virus Unit, National Infection Service, Public Health England	COVID-19 Genomics UK (COG-UK) Consortium	PHE Covid Sequencing Team	2021-01-05
EPI_ISL_766485	2020-12-17	B.1.177	Respiratory Virus Unit, National Infection Service, Public Health England	COVID-19 Genomics UK (COG-UK) Consortium	PHE Covid Sequencing Team	2021-01-05
EPI_ISL_766486	2020-12-17	B.1.177	Respiratory Virus Unit, National Infection Service, Public Health England	COVID-19 Genomics UK (COG-UK) Consortium	PHE Covid Sequencing Team	2021-01-05
EPI_ISL_766487	2020-12-17	B.1.177	Respiratory Virus Unit, National Infection Service, Public Health England	COVID-19 Genomics UK (COG-UK) Consortium	PHE Covid Sequencing Team	2021-01-05
EPI_ISL_766488	2020-12-17	B.1.177	Respiratory Virus Unit, National Infection Service, Public Health England	COVID-19 Genomics UK (COG-UK) Consortium	PHE Covid Sequencing Team	2021-01-05
EPI_ISL_766489	2020-12-17	B.1.177	Respiratory Virus Unit, National Infection Service, Public Health England	COVID-19 Genomics UK (COG-UK) Consortium	PHE Covid Sequencing Team	2021-01-05
EPI_ISL_766490	2020-12-17	B.1.177	Respiratory Virus Unit, National Infection Service, Public Health England	COVID-19 Genomics UK (COG-UK) Consortium	PHE Covid Sequencing Team	2021-01-05
EPI_ISL_766491	2020-12-17	B.1.177	Respiratory Virus Unit, National Infection Service, Public Health England	COVID-19 Genomics UK (COG-UK) Consortium	PHE Covid Sequencing Team	2021-01-05
EPI_ISL_766492	2020-12-17	B.1.177	Respiratory Virus Unit, National Infection Service, Public Health England	COVID-19 Genomics UK (COG-UK) Consortium	PHE Covid Sequencing Team	2021-01-05
EPI_ISL_766493	2020-12-17	B.1.177	Respiratory Virus Unit, National Infection Service, Public Health England	COVID-19 Genomics UK (COG-UK) Consortium	PHE Covid Sequencing Team	2021-01-05
EPI_ISL_766494	2020-12-17	B.1.177	Respiratory Virus Unit, National Infection Service, Public Health England	COVID-19 Genomics UK (COG-UK) Consortium	PHE Covid Sequencing Team	2021-01-05
EPI_ISL_766495	2020-12-17	B.1.177	Respiratory Virus Unit, National Infection Service, Public Health England	COVID-19 Genomics UK (COG-UK) Consortium	PHE Covid Sequencing Team	2021-01-05
EPI_ISL_791213	2020-12-17	B.1.177	Respiratory Virus Unit, National Infection Service, Public Health England	COVID-19 Genomics UK (COG-UK) Consortium	PHE Covid Sequencing Team	2021-01-08
EPI_ISL_766496	2020-12-17	B.1.177	Respiratory Virus Unit, National Infection Service, Public Health England	COVID-19 Genomics UK (COG-UK) Consortium	PHE Covid Sequencing Team	2021-01-05
EPI_ISL_766497	2020-12-17	B.1.177	Respiratory Virus Unit, National Infection Service, Public Health England	COVID-19 Genomics UK (COG-UK) Consortium	PHE Covid Sequencing Team	2021-01-05
EPI_ISL_766498	2020-12-17	B.1.177	Respiratory Virus Unit, National Infection Service, Public Health England	COVID-19 Genomics UK (COG-UK) Consortium	PHE Covid Sequencing Team	2021-01-05
EPI_ISL_837099	2020-12-17	B.1.177.6	Respiratory Virus Unit, National Infection Service, Public Health England	COVID-19 Genomics UK (COG-UK) Consortium	PHE Covid Sequencing Team	2021-01-18
EPI_ISL_766190	2020-12-16	B.1.1.7	Respiratory Virus Unit, National Infection Service, Public Health England	COVID-19 Genomics UK (COG-UK) Consortium	PHE Covid Sequencing Team	2021-01-05
EPI_ISL_791214	2020-12-19	B.1.177	Respiratory Virus Unit, National Infection Service, Public Health England	COVID-19 Genomics UK (COG-UK) Consortium	PHE Covid Sequencing Team	2021-01-08
EPI_ISL_791215	2020-12-18	B.1.177	Respiratory Virus Unit, National Infection Service, Public Health England	COVID-19 Genomics UK (COG-UK) Consortium	PHE Covid Sequencing Team	2021-01-08
EPI_ISL_791216	2020-12-19	B.1.177	Respiratory Virus Unit, National Infection Service, Public Health England	COVID-19 Genomics UK (COG-UK) Consortium	PHE Covid Sequencing Team	2021-01-08
EPI_ISL_791217	2020-12-18	B.1.177	Respiratory Virus Unit, National Infection Service, Public Health England	COVID-19 Genomics UK (COG-UK) Consortium	PHE Covid Sequencing Team	2021-01-08
EPI_ISL_791218	2020-12-18	B.1.177	Respiratory Virus Unit, National Infection Service, Public Health England	COVID-19 Genomics UK (COG-UK) Consortium	PHE Covid Sequencing Team	2021-01-08
EPI_ISL_791219	2020-12-18	B.1.177	Respiratory Virus Unit, National Infection Service, Public Health England	COVID-19 Genomics UK (COG-UK) Consortium	PHE Covid Sequencing Team	2021-01-08
EPI_ISL_791183	2020-12-18	B.1.1.7	Respiratory Virus Unit, National Infection Service, Public Health England	COVID-19 Genomics UK (COG-UK) Consortium	PHE Covid Sequencing Team	2021-01-08
EPI_ISL_791188	2020-12-18	B.1.1.7	Respiratory Virus Unit, National Infection Service, Public Health England	COVID-19 Genomics UK (COG-UK) Consortium	PHE Covid Sequencing Team	2021-01-08
EPI_ISL_766191	2020-12-18	B.1.1.7	Respiratory Virus Unit, National Infection Service, Public Health England	COVID-19 Genomics UK (COG-UK) Consortium	PHE Covid Sequencing Team	2021-01-05
EPI_ISL_766062	2020-12-18	B.1.1.7	Respiratory Virus Unit, National Infection Service, Public Health England	COVID-19 Genomics UK (COG-UK) Consortium	PHE Covid Sequencing Team	2021-01-05
EPI_ISL_766499	2020-12-18	B.1.177.6	Respiratory Virus Unit, National Infection Service, Public Health England	COVID-19 Genomics UK (COG-UK) Consortium	PHE Covid Sequencing Team	2021-01-05
EPI_ISL_766192	2020-12-18	B.1.1.7	Respiratory Virus Unit, National Infection Service, Public Health England	COVID-19 Genomics UK (COG-UK) Consortium	PHE Covid Sequencing Team	2021-01-05
EPI_ISL_766500	2020-12-18	B.1.177.4	Respiratory Virus Unit, National Infection Service, Public Health England	COVID-19 Genomics UK (COG-UK) Consortium	PHE Covid Sequencing Team	2021-01-05
EPI_ISL_837115	2020-12-15	B.1.1.7	Respiratory Virus Unit, National Infection Service, Public Health England	COVID-19 Genomics UK (COG-UK) Consortium	PHE Covid Sequencing Team	2021-01-18
EPI_ISL_837071	2020-12-19	B.1.1.37	Respiratory Virus Unit, National Infection Service, Public Health England	COVID-19 Genomics UK (COG-UK) Consortium	PHE Covid Sequencing Team	2021-01-18
EPI_ISL_837114	2020-12-14	B.1.1.7	Respiratory Virus Unit, National Infection Service, Public Health England	COVID-19 Genomics UK (COG-UK) Consortium	PHE Covid Sequencing Team	2021-01-18
EPI_ISL_804230	2020-12-17	B.1.1.7	Respiratory Virus Unit, National Infection Service, Public Health England	COVID-19 Genomics UK (COG-UK) Consortium	PHE Covid Sequencing Team	2021-01-12
EPI_ISL_837203	2020-12-17	B.1.177.54	Respiratory Virus Unit, National Infection Service, Public Health England	COVID-19 Genomics UK (COG-UK) Consortium	PHE Covid Sequencing Team	2021-01-18
EPI_ISL_837082	2020-12-18	B.1.177	Respiratory Virus Unit, National Infection Service, Public Health England	COVID-19 Genomics UK (COG-UK) Consortium	PHE Covid Sequencing Team	2021-01-18
EPI_ISL_837204	2020-12-17	B.1.177	Respiratory Virus Unit, National Infection Service, Public Health England	COVID-19 Genomics UK (COG-UK) Consortium	PHE Covid Sequencing Team	2021-01-18
EPI_ISL_837097	2020-12-16	B.1.1.7	Respiratory Virus Unit, National Infection Service, Public Health England	COVID-19 Genomics UK (COG-UK) Consortium	PHE Covid Sequencing Team	2021-01-18
EPI_ISL_846590	2020-12-19	B.1.1.7	Respiratory Virus Unit, National Infection Service, Public Health England	COVID-19 Genomics UK (COG-UK) Consortium	PHE Covid Sequencing Team	2021-01-19
EPI_ISL_837205	2020-12-17	B.1.177	Respiratory Virus Unit, National Infection Service, Public Health England	COVID-19 Genomics UK (COG-UK) Consortium	PHE Covid Sequencing Team	2021-01-18
EPI_ISL_837085	2020-12-17	B.1.1.311	Respiratory Virus Unit, National Infection Service, Public Health England	COVID-19 Genomics UK (COG-UK) Consortium	PHE Covid Sequencing Team	2021-01-18
EPI_ISL_837206	2020-12-18	B.1.177	Respiratory Virus Unit, National Infection Service, Public Health England	COVID-19 Genomics UK (COG-UK) Consortium	PHE Covid Sequencing Team	2021-01-18
EPI_ISL_837207	2020-12-19	B.1.177	Respiratory Virus Unit, National Infection Service, Public Health England	COVID-19 Genomics UK (COG-UK) Consortium	PHE Covid Sequencing Team	2021-01-18
EPI_ISL_837119	2020-12-18	B.1.1.7	Respiratory Virus Unit, National Infection Service, Public Health England	COVID-19 Genomics UK (COG-UK) Consortium	PHE Covid Sequencing Team	2021-01-18
EPI_ISL_837068	2020-12-17	B.1.177.81	Respiratory Virus Unit, National Infection Service, Public Health England	COVID-19 Genomics UK (COG-UK) Consortium	PHE Covid Sequencing Team	2021-01-18
EPI_ISL_846591	2020-12-12	A	Respiratory Virus Unit, National Infection Service, Public Health England	COVID-19 Genomics UK (COG-UK) Consortium	PHE Covid Sequencing Team	2021-01-19
EPI_ISL_837195	2020-12-19	B.1.177	Respiratory Virus Unit, National Infection Service, Public Health England	COVID-19 Genomics UK (COG-UK) Consortium	PHE Covid Sequencing Team	2021-01-18
EPI_ISL_837102	2020-12-18	B.1.177	Respiratory Virus Unit, National Infection Service, Public Health England	COVID-19 Genomics UK (COG-UK) Consortium	PHE Covid Sequencing Team	2021-01-18
EPI_ISL_837098	2020-12-17	B.1.1.7	Respiratory Virus Unit, National Infection Service, Public Health England	COVID-19 Genomics UK (COG-UK) Consortium	PHE Covid Sequencing Team	2021-01-18
EPI_ISL_837106	2020-12-19	B.1.177.9	Respiratory Virus Unit, National Infection Service, Public Health England	COVID-19 Genomics UK (COG-UK) Consortium	PHE Covid Sequencing Team	2021-01-18
EPI_ISL_837118	2020-12-17	B.1.1.7	Respiratory Virus Unit, National Infection Service, Public Health England	COVID-19 Genomics UK (COG-UK) Consortium	PHE Covid Sequencing Team	2021-01-18
EPI_ISL_766193	2020-12-17	B.1.1.7	Respiratory Virus Unit, National Infection Service, Public Health England	COVID-19 Genomics UK (COG-UK) Consortium	PHE Covid Sequencing Team	2021-01-05
EPI_ISL_766194	2020-12-20	B.1.1.7	Respiratory Virus Unit, National Infection Service, Public Health England	COVID-19 Genomics UK (COG-UK) Consortium	PHE Covid Sequencing Team	2021-01-05
EPI_ISL_766501	2020-12-18	B.1.177	Respiratory Virus Unit, National Infection Service, Public Health England	COVID-19 Genomics UK (COG-UK) Consortium	PHE Covid Sequencing Team	2021-01-05
EPI_ISL_766060	2020-12-18	B.1.177	Respiratory Virus Unit, National Infection Service, Public Health England	COVID-19 Genomics UK (COG-UK) Consortium	PHE Covid Sequencing Team	2021-01-05
EPI_ISL_769873	2020-12-18	B.1.177	Respiratory Virus Unit, National Infection Service, Public Health England	COVID-19 Genomics UK (COG-UK) Consortium	PHE Covid Sequencing Team	2021-01-06
EPI_ISL_766502	2020-12-18	B.1.177	Respiratory Virus Unit, National Infection Service, Public Health England	COVID-19 Genomics UK (COG-UK) Consortium	PHE Covid Sequencing Team	2021-01-05
EPI_ISL_766503	2020-12-20	B.1.177	Respiratory Virus Unit, National Infection Service, Public Health England	COVID-19 Genomics UK (COG-UK) Consortium	PHE Covid Sequencing Team	2021-01-05
EPI_ISL_766195	2020-12-18	B.1.1.7	Respiratory Virus Unit, National Infection Service, Public Health England	COVID-19 Genomics UK (COG-UK) Consortium	PHE Covid Sequencing Team	2021-01-05
EPI_ISL_766196	2020-12-20	B.1.1.7	Respiratory Virus Unit, National Infection Service, Public Health England	COVID-19 Genomics UK (COG-UK) Consortium	PHE Covid Sequencing Team	2021-01-05
EPI_ISL_766197	2020-12-20	B.1.1.7	Respiratory Virus Unit, National Infection Service, Public Health England	COVID-19 Genomics UK (COG-UK) Consortium	PHE Covid Sequencing Team	2021-01-05
EPI_ISL_766198	2020-12-20	B.1.1.7	Respiratory Virus Unit, National Infection Service, Public Health England	COVID-19 Genomics UK (COG-UK) Consortium	PHE Covid Sequencing Team	2021-01-05
EPI_ISL_766199	2020-12-20	B.1.1.7	Respiratory Virus Unit, National Infection Service, Public Health England	COVID-19 Genomics UK (COG-UK) Consortium	PHE Covid Sequencing Team	2021-01-05
EPI_ISL_766200	2020-12-20	B.1.1.7	Respiratory Virus Unit, National Infection Service, Public Health England	COVID-19 Genomics UK (COG-UK) Consortium	PHE Covid Sequencing Team	2021-01-05
EPI_ISL_766201	2020-12-20	B.1.1.7	Respiratory Virus Unit, National Infection Service, Public Health England	COVID-19 Genomics UK (COG-UK) Consortium	PHE Covid Sequencing Team	2021-01-05
EPI_ISL_766074	2020-12-20	B.1.1.7	Respiratory Virus Unit, National Infection Service, Public Health England	COVID-19 Genomics UK (COG-UK) Consortium	PHE Covid Sequencing Team	2021-01-05
EPI_ISL_791189	2020-12-18	B.1.1.7	Respiratory Virus Unit, National Infection Service, Public Health England	COVID-19 Genomics UK (COG-UK) Consortium	PHE Covid Sequencing Team	2021-01-08
EPI_ISL_766122	2020-12-20	B.1.1.7	Respiratory Virus Unit, National Infection Service, Public Health England	COVID-19 Genomics UK (COG-UK) Consortium	PHE Covid Sequencing Team	2021-01-05
EPI_ISL_766504	2020-12-20	B.1.177	Respiratory Virus Unit, National Infection Service, Public Health England	COVID-19 Genomics UK (COG-UK) Consortium	PHE Covid Sequencing Team	2021-01-05
EPI_ISL_766202	2020-12-14	B.1.1.7	Respiratory Virus Unit, National Infection Service, Public Health England	COVID-19 Genomics UK (COG-UK) Consortium	PHE Covid Sequencing Team	2021-01-05
EPI_ISL_766203	2020-12-14	B.1.1.7	Respiratory Virus Unit, National Infection Service, Public Health England	COVID-19 Genomics UK (COG-UK) Consortium	PHE Covid Sequencing Team	2021-01-05
EPI_ISL_766204	2020-12-15	B.1.1.7	Respiratory Virus Unit, National Infection Service, Public Health England	COVID-19 Genomics UK (COG-UK) Consortium	PHE Covid Sequencing Team	2021-01-05
EPI_ISL_766102	2020-12-14	B.1.177	Respiratory Virus Unit, National Infection Service, Public Health England	COVID-19 Genomics UK (COG-UK) Consortium	PHE Covid Sequencing Team	2021-01-05
EPI_ISL_791190	2020-12-21	B.1.1.7	Respiratory Virus Unit, National Infection Service, Public Health England	COVID-19 Genomics UK (COG-UK) Consortium	PHE Covid Sequencing Team	2021-01-08
EPI_ISL_791191	2020-12-21	B.1.1.7	Respiratory Virus Unit, National Infection Service, Public Health England	COVID-19 Genomics UK (COG-UK) Consortium	PHE Covid Sequencing Team	2021-01-08
EPI_ISL_791208	2020-12-10	B.1.258.7	Respiratory Virus Unit, National Infection Service, Public Health England	COVID-19 Genomics UK (COG-UK) Consortium	PHE Covid Sequencing Team	2021-01-08
EPI_ISL_791220	2020-12-12	B.1.177	Respiratory Virus Unit, National Infection Service, Public Health England	COVID-19 Genomics UK (COG-UK) Consortium	PHE Covid Sequencing Team	2021-01-08
EPI_ISL_791192	2020-12-21	B.1.1.7	Respiratory Virus Unit, National Infection Service, Public Health England	COVID-19 Genomics UK (COG-UK) Consortium	PHE Covid Sequencing Team	2021-01-08
EPI_ISL_804214	2020-12-15	B.1.1.7	Respiratory Virus Unit, National Infection Service, Public Health England	COVID-19 Genomics UK (COG-UK) Consortium	PHE Covid Sequencing Team	2021-01-12
EPI_ISL_791221	2020-12-17	B.1.177	Respiratory Virus Unit, National Infection Service, Public Health England	COVID-19 Genomics UK (COG-UK) Consortium	PHE Covid Sequencing Team	2021-01-08
EPI_ISL_804215	2020-12-15	B.1.1.7	Respiratory Virus Unit, National Infection Service, Public Health England	COVID-19 Genomics UK (COG-UK) Consortium	PHE Covid Sequencing Team	2021-01-12
EPI_ISL_791210	2020-12-18	B.1.1.311	Respiratory Virus Unit, National Infection Service, Public Health England	COVID-19 Genomics UK (COG-UK) Consortium	PHE Covid Sequencing Team	2021-01-08
EPI_ISL_837189	2020-12-21	B.1.177	Respiratory Virus Unit, National Infection Service, Public Health England	COVID-19 Genomics UK (COG-UK) Consortium	PHE Covid Sequencing Team	2021-01-18
EPI_ISL_804271	2020-12-20	B.1.177	Respiratory Virus Unit, National Infection Service, Public Health England	COVID-19 Genomics UK (COG-UK) Consortium	PHE Covid Sequencing Team	2021-01-12
EPI_ISL_837002	2020-12-21	B.1.177	Respiratory Virus Unit, National Infection Service, Public Health England	COVID-19 Genomics UK (COG-UK) Consortium	PHE Covid Sequencing Team	2021-01-18
EPI_ISL_804255	2020-12-21	B.1.258	Respiratory Virus Unit, National Infection Service, Public Health England	COVID-19 Genomics UK (COG-UK) Consortium	PHE Covid Sequencing Team	2021-01-12
EPI_ISL_804256	2020-12-21	B.1.258	Respiratory Virus Unit, National Infection Service, Public Health England	COVID-19 Genomics UK (COG-UK) Consortium	PHE Covid Sequencing Team	2021-01-12
EPI_ISL_836999	2020-12-21	B.1.258	Respiratory Virus Unit, National Infection Service, Public Health England	COVID-19 Genomics UK (COG-UK) Consortium	PHE Covid Sequencing Team	2021-01-18
EPI_ISL_837000	2020-12-21	B.1.258	Respiratory Virus Unit, National Infection Service, Public Health England	COVID-19 Genomics UK (COG-UK) Consortium	PHE Covid Sequencing Team	2021-01-18
EPI_ISL_804254	2020-12-20	B.1.258	Respiratory Virus Unit, National Infection Service, Public Health England	COVID-19 Genomics UK (COG-UK) Consortium	PHE Covid Sequencing Team	2021-01-12
EPI_ISL_804257	2020-12-21	B.1.258	Respiratory Virus Unit, National Infection Service, Public Health England	COVID-19 Genomics UK (COG-UK) Consortium	PHE Covid Sequencing Team	2021-01-12
EPI_ISL_804232	2020-12-21	B.1.1.7	Respiratory Virus Unit, National Infection Service, Public Health England	COVID-19 Genomics UK (COG-UK) Consortium	PHE Covid Sequencing Team	2021-01-12
EPI_ISL_804233	2020-12-21	B.1.1.7	Respiratory Virus Unit, National Infection Service, Public Health England	COVID-19 Genomics UK (COG-UK) Consortium	PHE Covid Sequencing Team	2021-01-12
EPI_ISL_804234	2020-12-21	B.1.1.7	Respiratory Virus Unit, National Infection Service, Public Health England	COVID-19 Genomics UK (COG-UK) Consortium	PHE Covid Sequencing Team	2021-01-12
EPI_ISL_804235	2020-12-21	B.1.1.7	Respiratory Virus Unit, National Infection Service, Public Health England	COVID-19 Genomics UK (COG-UK) Consortium	PHE Covid Sequencing Team	2021-01-12
EPI_ISL_836992	2020-12-21	B.1.1.7	Respiratory Virus Unit, National Infection Service, Public Health England	COVID-19 Genomics UK (COG-UK) Consortium	PHE Covid Sequencing Team	2021-01-18
EPI_ISL_836993	2020-12-21	B.1.1.7	Respiratory Virus Unit, National Infection Service, Public Health England	COVID-19 Genomics UK (COG-UK) Consortium	PHE Covid Sequencing Team	2021-01-18
EPI_ISL_837105	2020-12-22	B.1.1.7	Respiratory Virus Unit, National Infection Service, Public Health England	COVID-19 Genomics UK (COG-UK) Consortium	PHE Covid Sequencing Team	2021-01-18
EPI_ISL_837079	2020-12-22	B.1.1.7	Respiratory Virus Unit, National Infection Service, Public Health England	COVID-19 Genomics UK (COG-UK) Consortium	PHE Covid Sequencing Team	2021-01-18
EPI_ISL_836990	2020-12-21	B.1.177.6	Respiratory Virus Unit, National Infection Service, Public Health England	COVID-19 Genomics UK (COG-UK) Consortium	PHE Covid Sequencing Team	2021-01-18
EPI_ISL_836991	2020-12-21	B.1.177.6	Respiratory Virus Unit, National Infection Service, Public Health England	COVID-19 Genomics UK (COG-UK) Consortium	PHE Covid Sequencing Team	2021-01-18
EPI_ISL_837003	2020-12-21	B.1.177.6	Respiratory Virus Unit, National Infection Service, Public Health England	COVID-19 Genomics UK (COG-UK) Consortium	PHE Covid Sequencing Team	2021-01-18
EPI_ISL_837004	2020-12-21	B.1.177.6	Respiratory Virus Unit, National Infection Service, Public Health England	COVID-19 Genomics UK (COG-UK) Consortium	PHE Covid Sequencing Team	2021-01-18
EPI_ISL_837120	2020-12-21	B.1.1.7	Respiratory Virus Unit, National Infection Service, Public Health England	COVID-19 Genomics UK (COG-UK) Consortium	PHE Covid Sequencing Team	2021-01-18
EPI_ISL_804273	2020-12-22	B.1.177.87	Respiratory Virus Unit, National Infection Service, Public Health England	COVID-19 Genomics UK (COG-UK) Consortium	PHE Covid Sequencing Team	2021-01-12
EPI_ISL_766245	2020-12-22	B.1.351	Respiratory Virus Unit, National Infection Service, Public Health England	COVID-19 Genomics UK (COG-UK) Consortium	PHE Covid Sequencing Team	2021-01-05
EPI_ISL_766234	2020-12-18	B.1.177	Respiratory Virus Unit, National Infection Service, Public Health England	COVID-19 Genomics UK (COG-UK) Consortium	PHE Covid Sequencing Team	2021-01-05
EPI_ISL_837186	2020-12-12	B.1.1.7	Respiratory Virus Unit, National Infection Service, Public Health England	COVID-19 Genomics UK (COG-UK) Consortium	PHE Covid Sequencing Team	2021-01-18
EPI_ISL_837123	2020-12-22	B.1.1.7	Respiratory Virus Unit, National Infection Service, Public Health England	COVID-19 Genomics UK (COG-UK) Consortium	PHE Covid Sequencing Team	2021-01-18
EPI_ISL_837095	2020-12-22	B.1.1.7	Respiratory Virus Unit, National Infection Service, Public Health England	COVID-19 Genomics UK (COG-UK) Consortium	PHE Covid Sequencing Team	2021-01-18
EPI_ISL_837090	2020-12-19	B.1.1.7	Respiratory Virus Unit, National Infection Service, Public Health England	COVID-19 Genomics UK (COG-UK) Consortium	PHE Covid Sequencing Team	2021-01-18
EPI_ISL_837210	2020-12-22	B.1.177	Respiratory Virus Unit, National Infection Service, Public Health England	COVID-19 Genomics UK (COG-UK) Consortium	PHE Covid Sequencing Team	2021-01-18
EPI_ISL_766205	2020-12-18	B.1.1.7	Respiratory Virus Unit, National Infection Service, Public Health England	COVID-19 Genomics UK (COG-UK) Consortium	PHE Covid Sequencing Team	2021-01-05
EPI_ISL_804250	2020-12-22	B.1.1.7	Respiratory Virus Unit, National Infection Service, Public Health England	COVID-19 Genomics UK (COG-UK) Consortium	PHE Covid Sequencing Team	2021-01-12
EPI_ISL_804236	2020-12-21	B.1.1.7	Respiratory Virus Unit, National Infection Service, Public Health England	COVID-19 Genomics UK (COG-UK) Consortium	PHE Covid Sequencing Team	2021-01-12
EPI_ISL_804237	2020-12-21	B.1.1.7	Respiratory Virus Unit, National Infection Service, Public Health England	COVID-19 Genomics UK (COG-UK) Consortium	PHE Covid Sequencing Team	2021-01-12
EPI_ISL_836989	2020-12-21	B.1.1.7	Respiratory Virus Unit, National Infection Service, Public Health England	COVID-19 Genomics UK (COG-UK) Consortium	PHE Covid Sequencing Team	2021-01-18
EPI_ISL_804238	2020-12-21	B.1.1.7	Respiratory Virus Unit, National Infection Service, Public Health England	COVID-19 Genomics UK (COG-UK) Consortium	PHE Covid Sequencing Team	2021-01-12
EPI_ISL_804239	2020-12-21	B.1.1.7	Respiratory Virus Unit, National Infection Service, Public Health England	COVID-19 Genomics UK (COG-UK) Consortium	PHE Covid Sequencing Team	2021-01-12
EPI_ISL_836994	2020-12-21	B.1.1.7	Respiratory Virus Unit, National Infection Service, Public Health England	COVID-19 Genomics UK (COG-UK) Consortium	PHE Covid Sequencing Team	2021-01-18
EPI_ISL_836995	2020-12-21	B.1.1.7	Respiratory Virus Unit, National Infection Service, Public Health England	COVID-19 Genomics UK (COG-UK) Consortium	PHE Covid Sequencing Team	2021-01-18
EPI_ISL_804272	2020-12-21	B.1.177	Respiratory Virus Unit, National Infection Service, Public Health England	COVID-19 Genomics UK (COG-UK) Consortium	PHE Covid Sequencing Team	2021-01-12
EPI_ISL_837006	2020-12-22	B.1.1.7	Respiratory Virus Unit, National Infection Service, Public Health England	COVID-19 Genomics UK (COG-UK) Consortium	PHE Covid Sequencing Team	2021-01-18
EPI_ISL_837007	2020-12-22	B.1.1.7	Respiratory Virus Unit, National Infection Service, Public Health England	COVID-19 Genomics UK (COG-UK) Consortium	PHE Covid Sequencing Team	2021-01-18
EPI_ISL_836988	2020-12-19	B.1.177	Respiratory Virus Unit, National Infection Service, Public Health England	COVID-19 Genomics UK (COG-UK) Consortium	PHE Covid Sequencing Team	2021-01-18
EPI_ISL_836984	2020-12-18	B.1.1.7	Respiratory Virus Unit, National Infection Service, Public Health England	COVID-19 Genomics UK (COG-UK) Consortium	PHE Covid Sequencing Team	2021-01-18
EPI_ISL_836985	2020-12-18	B.1.1.7	Respiratory Virus Unit, National Infection Service, Public Health England	COVID-19 Genomics UK (COG-UK) Consortium	PHE Covid Sequencing Team	2021-01-18
EPI_ISL_836986	2020-12-18	B.1.1.7	Respiratory Virus Unit, National Infection Service, Public Health England	COVID-19 Genomics UK (COG-UK) Consortium	PHE Covid Sequencing Team	2021-01-18
EPI_ISL_836987	2020-12-18	B.1.1.7	Respiratory Virus Unit, National Infection Service, Public Health England	COVID-19 Genomics UK (COG-UK) Consortium	PHE Covid Sequencing Team	2021-01-18
EPI_ISL_836979	2020-12-08	B.1.1.7	Respiratory Virus Unit, National Infection Service, Public Health England	COVID-19 Genomics UK (COG-UK) Consortium	PHE Covid Sequencing Team	2021-01-18
EPI_ISL_766206	2020-12-22	B.1.1.7	Respiratory Virus Unit, National Infection Service, Public Health England	COVID-19 Genomics UK (COG-UK) Consortium	PHE Covid Sequencing Team	2021-01-05
EPI_ISL_766207	2020-12-22	B.1.1.7	Respiratory Virus Unit, National Infection Service, Public Health England	COVID-19 Genomics UK (COG-UK) Consortium	PHE Covid Sequencing Team	2021-01-05
EPI_ISL_804266	2020-12-17	B.1.177	Respiratory Virus Unit, National Infection Service, Public Health England	COVID-19 Genomics UK (COG-UK) Consortium	PHE Covid Sequencing Team	2021-01-12
EPI_ISL_804267	2020-12-17	B.1.177	Respiratory Virus Unit, National Infection Service, Public Health England	COVID-19 Genomics UK (COG-UK) Consortium	PHE Covid Sequencing Team	2021-01-12
EPI_ISL_804268	2020-12-17	B.1.177	Respiratory Virus Unit, National Infection Service, Public Health England	COVID-19 Genomics UK (COG-UK) Consortium	PHE Covid Sequencing Team	2021-01-12
EPI_ISL_804269	2020-12-17	B.1.177	Respiratory Virus Unit, National Infection Service, Public Health England	COVID-19 Genomics UK (COG-UK) Consortium	PHE Covid Sequencing Team	2021-01-12
EPI_ISL_804270	2020-12-17	B.1.177	Respiratory Virus Unit, National Infection Service, Public Health England	COVID-19 Genomics UK (COG-UK) Consortium	PHE Covid Sequencing Team	2021-01-12
EPI_ISL_804298	2020-12-23	B.1.1.7	Respiratory Virus Unit, National Infection Service, Public Health England	COVID-19 Genomics UK (COG-UK) Consortium	PHE Covid Sequencing Team	2021-01-12
EPI_ISL_804299	2020-12-22	B.1.1.7	Respiratory Virus Unit, National Infection Service, Public Health England	COVID-19 Genomics UK (COG-UK) Consortium	PHE Covid Sequencing Team	2021-01-12
EPI_ISL_804300	2020-12-22	B.1.1.7	Respiratory Virus Unit, National Infection Service, Public Health England	COVID-19 Genomics UK (COG-UK) Consortium	PHE Covid Sequencing Team	2021-01-12
EPI_ISL_804361	2020-12-22	B.1.177	Respiratory Virus Unit, National Infection Service, Public Health England	COVID-19 Genomics UK (COG-UK) Consortium	PHE Covid Sequencing Team	2021-01-12
EPI_ISL_804356	2020-12-23	B.1.36	Respiratory Virus Unit, National Infection Service, Public Health England	COVID-19 Genomics UK (COG-UK) Consortium	PHE Covid Sequencing Team	2021-01-12
EPI_ISL_804218	2020-12-23	B.1.1.7	Respiratory Virus Unit, National Infection Service, Public Health England	COVID-19 Genomics UK (COG-UK) Consortium	PHE Covid Sequencing Team	2021-01-12
EPI_ISL_804219	2020-12-23	B.1.1.7	Respiratory Virus Unit, National Infection Service, Public Health England	COVID-19 Genomics UK (COG-UK) Consortium	PHE Covid Sequencing Team	2021-01-12
EPI_ISL_804220	2020-12-23	B.1.1.7	Respiratory Virus Unit, National Infection Service, Public Health England	COVID-19 Genomics UK (COG-UK) Consortium	PHE Covid Sequencing Team	2021-01-12
EPI_ISL_804240	2020-12-22	B.1.1.7	Respiratory Virus Unit, National Infection Service, Public Health England	COVID-19 Genomics UK (COG-UK) Consortium	PHE Covid Sequencing Team	2021-01-12
EPI_ISL_804221	2020-12-23	B.1.1.7	Respiratory Virus Unit, National Infection Service, Public Health England	COVID-19 Genomics UK (COG-UK) Consortium	PHE Covid Sequencing Team	2021-01-12
EPI_ISL_804241	2020-12-23	B.1.1.7	Respiratory Virus Unit, National Infection Service, Public Health England	COVID-19 Genomics UK (COG-UK) Consortium	PHE Covid Sequencing Team	2021-01-12
EPI_ISL_837033	2020-12-23	B.1.177	Respiratory Virus Unit, National Infection Service, Public Health England	COVID-19 Genomics UK (COG-UK) Consortium	PHE Covid Sequencing Team	2021-01-18
EPI_ISL_837008	2020-12-22	B.1.1.7	Respiratory Virus Unit, National Infection Service, Public Health England	COVID-19 Genomics UK (COG-UK) Consortium	PHE Covid Sequencing Team	2021-01-18
EPI_ISL_804301	2020-12-22	B.1.1.7	Respiratory Virus Unit, National Infection Service, Public Health England	COVID-19 Genomics UK (COG-UK) Consortium	PHE Covid Sequencing Team	2021-01-12
EPI_ISL_804302	2020-12-22	B.1.1.7	Respiratory Virus Unit, National Infection Service, Public Health England	COVID-19 Genomics UK (COG-UK) Consortium	PHE Covid Sequencing Team	2021-01-12
EPI_ISL_855586	2020-12-22	B.1.1.7	Respiratory Virus Unit, National Infection Service, Public Health England	COVID-19 Genomics UK (COG-UK) Consortium	PHE Covid Sequencing Team	2021-01-21
EPI_ISL_804303	2020-12-22	B.1.1.7	Respiratory Virus Unit, National Infection Service, Public Health England	COVID-19 Genomics UK (COG-UK) Consortium	PHE Covid Sequencing Team	2021-01-12
EPI_ISL_804362	2020-12-22	B.1.177	Respiratory Virus Unit, National Infection Service, Public Health England	COVID-19 Genomics UK (COG-UK) Consortium	PHE Covid Sequencing Team	2021-01-12
EPI_ISL_804304	2020-12-22	B.1.1.7	Respiratory Virus Unit, National Infection Service, Public Health England	COVID-19 Genomics UK (COG-UK) Consortium	PHE Covid Sequencing Team	2021-01-12
EPI_ISL_804363	2020-12-22	B.1.177	Respiratory Virus Unit, National Infection Service, Public Health England	COVID-19 Genomics UK (COG-UK) Consortium	PHE Covid Sequencing Team	2021-01-12
EPI_ISL_804364	2020-12-22	B.1.177	Respiratory Virus Unit, National Infection Service, Public Health England	COVID-19 Genomics UK (COG-UK) Consortium	PHE Covid Sequencing Team	2021-01-12
EPI_ISL_837020	2020-12-23	B.1.1.7	Respiratory Virus Unit, National Infection Service, Public Health England	COVID-19 Genomics UK (COG-UK) Consortium	PHE Covid Sequencing Team	2021-01-18
EPI_ISL_837021	2020-12-23	B.1.1.7	Respiratory Virus Unit, National Infection Service, Public Health England	COVID-19 Genomics UK (COG-UK) Consortium	PHE Covid Sequencing Team	2021-01-18
EPI_ISL_837022	2020-12-23	B.1.1.7	Respiratory Virus Unit, National Infection Service, Public Health England	COVID-19 Genomics UK (COG-UK) Consortium	PHE Covid Sequencing Team	2021-01-18
EPI_ISL_837023	2020-12-23	B.1.1.7	Respiratory Virus Unit, National Infection Service, Public Health England	COVID-19 Genomics UK (COG-UK) Consortium	PHE Covid Sequencing Team	2021-01-18
EPI_ISL_804305	2020-12-23	B.1.1.7	Respiratory Virus Unit, National Infection Service, Public Health England	COVID-19 Genomics UK (COG-UK) Consortium	PHE Covid Sequencing Team	2021-01-12
EPI_ISL_804306	2020-12-23	B.1.1.7	Respiratory Virus Unit, National Infection Service, Public Health England	COVID-19 Genomics UK (COG-UK) Consortium	PHE Covid Sequencing Team	2021-01-12
EPI_ISL_804307	2020-12-23	B.1.1.7	Respiratory Virus Unit, National Infection Service, Public Health England	COVID-19 Genomics UK (COG-UK) Consortium	PHE Covid Sequencing Team	2021-01-12
EPI_ISL_804308	2020-12-23	B.1.1.7	Respiratory Virus Unit, National Infection Service, Public Health England	COVID-19 Genomics UK (COG-UK) Consortium	PHE Covid Sequencing Team	2021-01-12
EPI_ISL_804309	2020-12-23	B.1.1.7	Respiratory Virus Unit, National Infection Service, Public Health England	COVID-19 Genomics UK (COG-UK) Consortium	PHE Covid Sequencing Team	2021-01-12
EPI_ISL_804310	2020-12-23	B.1.1.7	Respiratory Virus Unit, National Infection Service, Public Health England	COVID-19 Genomics UK (COG-UK) Consortium	PHE Covid Sequencing Team	2021-01-12
EPI_ISL_804311	2020-12-23	B.1.1.7	Respiratory Virus Unit, National Infection Service, Public Health England	COVID-19 Genomics UK (COG-UK) Consortium	PHE Covid Sequencing Team	2021-01-12
EPI_ISL_804312	2020-12-23	B.1.1.7	Respiratory Virus Unit, National Infection Service, Public Health England	COVID-19 Genomics UK (COG-UK) Consortium	PHE Covid Sequencing Team	2021-01-12
EPI_ISL_837017	2020-12-22	B.1.36.7	Respiratory Virus Unit, National Infection Service, Public Health England	COVID-19 Genomics UK (COG-UK) Consortium	PHE Covid Sequencing Team	2021-01-18
EPI_ISL_804357	2020-12-21	B.1.36.7	Respiratory Virus Unit, National Infection Service, Public Health England	COVID-19 Genomics UK (COG-UK) Consortium	PHE Covid Sequencing Team	2021-01-12
EPI_ISL_837001	2020-12-21	B.1.36.7	Respiratory Virus Unit, National Infection Service, Public Health England	COVID-19 Genomics UK (COG-UK) Consortium	PHE Covid Sequencing Team	2021-01-18
EPI_ISL_837009	2020-12-22	B.1.1.7	Respiratory Virus Unit, National Infection Service, Public Health England	COVID-19 Genomics UK (COG-UK) Consortium	PHE Covid Sequencing Team	2021-01-18
EPI_ISL_837010	2020-12-22	B.1.1.7	Respiratory Virus Unit, National Infection Service, Public Health England	COVID-19 Genomics UK (COG-UK) Consortium	PHE Covid Sequencing Team	2021-01-18
EPI_ISL_837018	2020-12-22	B.1.177.19	Respiratory Virus Unit, National Infection Service, Public Health England	COVID-19 Genomics UK (COG-UK) Consortium	PHE Covid Sequencing Team	2021-01-18
EPI_ISL_766208	2020-12-23	B.1.1.7	Respiratory Virus Unit, National Infection Service, Public Health England	COVID-19 Genomics UK (COG-UK) Consortium	PHE Covid Sequencing Team	2021-01-05
EPI_ISL_766209	2020-12-23	B.1.1.7	Respiratory Virus Unit, National Infection Service, Public Health England	COVID-19 Genomics UK (COG-UK) Consortium	PHE Covid Sequencing Team	2021-01-05
EPI_ISL_766092	2020-12-23	B.1.1.7	Respiratory Virus Unit, National Infection Service, Public Health England	COVID-19 Genomics UK (COG-UK) Consortium	PHE Covid Sequencing Team	2021-01-05
EPI_ISL_766210	2020-12-23	B.1.1.7	Respiratory Virus Unit, National Infection Service, Public Health England	COVID-19 Genomics UK (COG-UK) Consortium	PHE Covid Sequencing Team	2021-01-05
EPI_ISL_766113	2020-12-23	B.1.1.7	Respiratory Virus Unit, National Infection Service, Public Health England	COVID-19 Genomics UK (COG-UK) Consortium	PHE Covid Sequencing Team	2021-01-05
EPI_ISL_769874	2020-12-23	B.1.1.7	Respiratory Virus Unit, National Infection Service, Public Health England	COVID-19 Genomics UK (COG-UK) Consortium	PHE Covid Sequencing Team	2021-01-06
EPI_ISL_766211	2020-12-23	B.1.1.7	Respiratory Virus Unit, National Infection Service, Public Health England	COVID-19 Genomics UK (COG-UK) Consortium	PHE Covid Sequencing Team	2021-01-05
EPI_ISL_766068	2020-12-23	B.1.1.7	Respiratory Virus Unit, National Infection Service, Public Health England	COVID-19 Genomics UK (COG-UK) Consortium	PHE Covid Sequencing Team	2021-01-05
EPI_ISL_766212	2020-12-23	B.1.1.7	Respiratory Virus Unit, National Infection Service, Public Health England	COVID-19 Genomics UK (COG-UK) Consortium	PHE Covid Sequencing Team	2021-01-05
EPI_ISL_766114	2020-12-23	B.1.1.7	Respiratory Virus Unit, National Infection Service, Public Health England	COVID-19 Genomics UK (COG-UK) Consortium	PHE Covid Sequencing Team	2021-01-05
EPI_ISL_766063	2020-12-23	B.1.36.34	Respiratory Virus Unit, National Infection Service, Public Health England	COVID-19 Genomics UK (COG-UK) Consortium	PHE Covid Sequencing Team	2021-01-05
EPI_ISL_766241	2020-12-23	B.1.468	Respiratory Virus Unit, National Infection Service, Public Health England	COVID-19 Genomics UK (COG-UK) Consortium	PHE Covid Sequencing Team	2021-01-05
EPI_ISL_766505	2020-12-23	B.1.36.34	Respiratory Virus Unit, National Infection Service, Public Health England	COVID-19 Genomics UK (COG-UK) Consortium	PHE Covid Sequencing Team	2021-01-05
EPI_ISL_837072	2020-12-23	B.1.1.7	Respiratory Virus Unit, National Infection Service, Public Health England	COVID-19 Genomics UK (COG-UK) Consortium	PHE Covid Sequencing Team	2021-01-18
EPI_ISL_837121	2020-12-21	B.1.1.7	Respiratory Virus Unit, National Infection Service, Public Health England	COVID-19 Genomics UK (COG-UK) Consortium	PHE Covid Sequencing Team	2021-01-18
EPI_ISL_837122	2020-12-21	B.1.1.7	Respiratory Virus Unit, National Infection Service, Public Health England	COVID-19 Genomics UK (COG-UK) Consortium	PHE Covid Sequencing Team	2021-01-18
EPI_ISL_837208	2020-12-19	B.1.177	Respiratory Virus Unit, National Infection Service, Public Health England	COVID-19 Genomics UK (COG-UK) Consortium	PHE Covid Sequencing Team	2021-01-18
EPI_ISL_837024	2020-12-23	B.1.1.7	Respiratory Virus Unit, National Infection Service, Public Health England	COVID-19 Genomics UK (COG-UK) Consortium	PHE Covid Sequencing Team	2021-01-18
EPI_ISL_837025	2020-12-23	B.1.1.7	Respiratory Virus Unit, National Infection Service, Public Health England	COVID-19 Genomics UK (COG-UK) Consortium	PHE Covid Sequencing Team	2021-01-18
EPI_ISL_837019	2020-12-23	B.1.1.7	Respiratory Virus Unit, National Infection Service, Public Health England	COVID-19 Genomics UK (COG-UK) Consortium	PHE Covid Sequencing Team	2021-01-18
EPI_ISL_837011	2020-12-22	B.1.1.7	Respiratory Virus Unit, National Infection Service, Public Health England	COVID-19 Genomics UK (COG-UK) Consortium	PHE Covid Sequencing Team	2021-01-18
EPI_ISL_855576	2020-12-23	B.1.1.7	Respiratory Virus Unit, National Infection Service, Public Health England	COVID-19 Genomics UK (COG-UK) Consortium	PHE Covid Sequencing Team	2021-01-21
EPI_ISL_855587	2020-12-22	B.1.1.7	Respiratory Virus Unit, National Infection Service, Public Health England	COVID-19 Genomics UK (COG-UK) Consortium	PHE Covid Sequencing Team	2021-01-21
EPI_ISL_837012	2020-12-22	B.1.1.7	Respiratory Virus Unit, National Infection Service, Public Health England	COVID-19 Genomics UK (COG-UK) Consortium	PHE Covid Sequencing Team	2021-01-18
EPI_ISL_837187	2020-12-20	B.1.1.7	Respiratory Virus Unit, National Infection Service, Public Health England	COVID-19 Genomics UK (COG-UK) Consortium	PHE Covid Sequencing Team	2021-01-18
EPI_ISL_837074	2020-12-20	B.1.1.7	Respiratory Virus Unit, National Infection Service, Public Health England	COVID-19 Genomics UK (COG-UK) Consortium	PHE Covid Sequencing Team	2021-01-18
EPI_ISL_766083	2020-10-20	B.1.177	Respiratory Virus Unit, National Infection Service, Public Health England	COVID-19 Genomics UK (COG-UK) Consortium	PHE Covid Sequencing Team	2021-01-05
EPI_ISL_804365	2020-12-22	B.1.160	Respiratory Virus Unit, National Infection Service, Public Health England	COVID-19 Genomics UK (COG-UK) Consortium	PHE Covid Sequencing Team	2021-01-12
EPI_ISL_837034	2020-12-23	B.1.177.87	Respiratory Virus Unit, National Infection Service, Public Health England	COVID-19 Genomics UK (COG-UK) Consortium	PHE Covid Sequencing Team	2021-01-18
EPI_ISL_804313	2020-12-22	B.1.1.7	Respiratory Virus Unit, National Infection Service, Public Health England	COVID-19 Genomics UK (COG-UK) Consortium	PHE Covid Sequencing Team	2021-01-12
EPI_ISL_804314	2020-12-22	B.1.1.7	Respiratory Virus Unit, National Infection Service, Public Health England	COVID-19 Genomics UK (COG-UK) Consortium	PHE Covid Sequencing Team	2021-01-12
EPI_ISL_804315	2020-12-22	B.1.1.7	Respiratory Virus Unit, National Infection Service, Public Health England	COVID-19 Genomics UK (COG-UK) Consortium	PHE Covid Sequencing Team	2021-01-12
EPI_ISL_804316	2020-12-22	B.1.1.7	Respiratory Virus Unit, National Infection Service, Public Health England	COVID-19 Genomics UK (COG-UK) Consortium	PHE Covid Sequencing Team	2021-01-12
EPI_ISL_804317	2020-12-22	B.1.1.7	Respiratory Virus Unit, National Infection Service, Public Health England	COVID-19 Genomics UK (COG-UK) Consortium	PHE Covid Sequencing Team	2021-01-12
EPI_ISL_804318	2020-12-22	B.1.1.7	Respiratory Virus Unit, National Infection Service, Public Health England	COVID-19 Genomics UK (COG-UK) Consortium	PHE Covid Sequencing Team	2021-01-12
EPI_ISL_804319	2020-12-22	B.1.1.7	Respiratory Virus Unit, National Infection Service, Public Health England	COVID-19 Genomics UK (COG-UK) Consortium	PHE Covid Sequencing Team	2021-01-12
EPI_ISL_804320	2020-12-22	B.1.1.7	Respiratory Virus Unit, National Infection Service, Public Health England	COVID-19 Genomics UK (COG-UK) Consortium	PHE Covid Sequencing Team	2021-01-12
EPI_ISL_804321	2020-12-22	B.1.1.7	Respiratory Virus Unit, National Infection Service, Public Health England	COVID-19 Genomics UK (COG-UK) Consortium	PHE Covid Sequencing Team	2021-01-12
EPI_ISL_855583	2020-12-23	B.1.1.7	Respiratory Virus Unit, National Infection Service, Public Health England	COVID-19 Genomics UK (COG-UK) Consortium	PHE Covid Sequencing Team	2021-01-21
EPI_ISL_804294	2020-12-23	B.1.1.7	Respiratory Virus Unit, National Infection Service, Public Health England	COVID-19 Genomics UK (COG-UK) Consortium	PHE Covid Sequencing Team	2021-01-12
EPI_ISL_804322	2020-12-23	B.1.1.7	Respiratory Virus Unit, National Infection Service, Public Health England	COVID-19 Genomics UK (COG-UK) Consortium	PHE Covid Sequencing Team	2021-01-12
EPI_ISL_769875	2020-12-22	A.27	Respiratory Virus Unit, National Infection Service, Public Health England	COVID-19 Genomics UK (COG-UK) Consortium	PHE Covid Sequencing Team	2021-01-06
EPI_ISL_769876	2020-12-22	B.1.160.33	Respiratory Virus Unit, National Infection Service, Public Health England	COVID-19 Genomics UK (COG-UK) Consortium	PHE Covid Sequencing Team	2021-01-06
EPI_ISL_804295	2020-12-23	B.1.1.7	Respiratory Virus Unit, National Infection Service, Public Health England	COVID-19 Genomics UK (COG-UK) Consortium	PHE Covid Sequencing Team	2021-01-12
EPI_ISL_837014	2020-12-22	B.1.258	Respiratory Virus Unit, National Infection Service, Public Health England	COVID-19 Genomics UK (COG-UK) Consortium	PHE Covid Sequencing Team	2021-01-18
EPI_ISL_837015	2020-12-22	B.1.258	Respiratory Virus Unit, National Infection Service, Public Health England	COVID-19 Genomics UK (COG-UK) Consortium	PHE Covid Sequencing Team	2021-01-18
EPI_ISL_804350	2020-12-22	B.1.258	Respiratory Virus Unit, National Infection Service, Public Health England	COVID-19 Genomics UK (COG-UK) Consortium	PHE Covid Sequencing Team	2021-01-12
EPI_ISL_804349	2020-12-22	B.1.1.7	Respiratory Virus Unit, National Infection Service, Public Health England	COVID-19 Genomics UK (COG-UK) Consortium	PHE Covid Sequencing Team	2021-01-12
EPI_ISL_804323	2020-12-21	B.1.1.7	Respiratory Virus Unit, National Infection Service, Public Health England	COVID-19 Genomics UK (COG-UK) Consortium	PHE Covid Sequencing Team	2021-01-12
EPI_ISL_804358	2020-12-21	B.1.36.7	Respiratory Virus Unit, National Infection Service, Public Health England	COVID-19 Genomics UK (COG-UK) Consortium	PHE Covid Sequencing Team	2021-01-12
EPI_ISL_804359	2020-12-21	B.1.36.7	Respiratory Virus Unit, National Infection Service, Public Health England	COVID-19 Genomics UK (COG-UK) Consortium	PHE Covid Sequencing Team	2021-01-12
EPI_ISL_804360	2020-12-21	B.1.36.7	Respiratory Virus Unit, National Infection Service, Public Health England	COVID-19 Genomics UK (COG-UK) Consortium	PHE Covid Sequencing Team	2021-01-12
EPI_ISL_837124	2020-12-22	B.1.1.7	Respiratory Virus Unit, National Infection Service, Public Health England	COVID-19 Genomics UK (COG-UK) Consortium	PHE Covid Sequencing Team	2021-01-18
EPI_ISL_837091	2020-12-22	B.1.258	Respiratory Virus Unit, National Infection Service, Public Health England	COVID-19 Genomics UK (COG-UK) Consortium	PHE Covid Sequencing Team	2021-01-18
EPI_ISL_837209	2020-12-21	B.1.177.7	Respiratory Virus Unit, National Infection Service, Public Health England	COVID-19 Genomics UK (COG-UK) Consortium	PHE Covid Sequencing Team	2021-01-18
EPI_ISL_837084	2020-12-18	B.1.177.7	Respiratory Virus Unit, National Infection Service, Public Health England	COVID-19 Genomics UK (COG-UK) Consortium	PHE Covid Sequencing Team	2021-01-18
EPI_ISL_837211	2020-12-22	B.1.471	Respiratory Virus Unit, National Infection Service, Public Health England	COVID-19 Genomics UK (COG-UK) Consortium	PHE Covid Sequencing Team	2021-01-18
EPI_ISL_804324	2020-12-23	B.1.1.7	Respiratory Virus Unit, National Infection Service, Public Health England	COVID-19 Genomics UK (COG-UK) Consortium	PHE Covid Sequencing Team	2021-01-12
EPI_ISL_804325	2020-12-23	B.1.1.7	Respiratory Virus Unit, National Infection Service, Public Health England	COVID-19 Genomics UK (COG-UK) Consortium	PHE Covid Sequencing Team	2021-01-12
EPI_ISL_766506	2020-12-07	B.1.177.69	Respiratory Virus Unit, National Infection Service, Public Health England	COVID-19 Genomics UK (COG-UK) Consortium	PHE Covid Sequencing Team	2021-01-05
EPI_ISL_766507	2020-12-07	B.1.177.69	Respiratory Virus Unit, National Infection Service, Public Health England	COVID-19 Genomics UK (COG-UK) Consortium	PHE Covid Sequencing Team	2021-01-05
EPI_ISL_766508	2020-12-11	B.1.177.69	Respiratory Virus Unit, National Infection Service, Public Health England	COVID-19 Genomics UK (COG-UK) Consortium	PHE Covid Sequencing Team	2021-01-05
EPI_ISL_766510	2020-12-07	B.1.177.69	Respiratory Virus Unit, National Infection Service, Public Health England	COVID-19 Genomics UK (COG-UK) Consortium	PHE Covid Sequencing Team	2021-01-05
EPI_ISL_766511	2020-12-09	B.1.177	Respiratory Virus Unit, National Infection Service, Public Health England	COVID-19 Genomics UK (COG-UK) Consortium	PHE Covid Sequencing Team	2021-01-05
EPI_ISL_766238	2020-12-11	B.1.1.7	Respiratory Virus Unit, National Infection Service, Public Health England	COVID-19 Genomics UK (COG-UK) Consortium	PHE Covid Sequencing Team	2021-01-05
EPI_ISL_766512	2020-12-07	B.1.177.69	Respiratory Virus Unit, National Infection Service, Public Health England	COVID-19 Genomics UK (COG-UK) Consortium	PHE Covid Sequencing Team	2021-01-05
EPI_ISL_766513	2020-12-07	B.1.177	Respiratory Virus Unit, National Infection Service, Public Health England	COVID-19 Genomics UK (COG-UK) Consortium	PHE Covid Sequencing Team	2021-01-05
EPI_ISL_766213	2020-12-07	B.1.1.7	Respiratory Virus Unit, National Infection Service, Public Health England	COVID-19 Genomics UK (COG-UK) Consortium	PHE Covid Sequencing Team	2021-01-05
EPI_ISL_766514	2020-12-07	B.1.177.69	Respiratory Virus Unit, National Infection Service, Public Health England	COVID-19 Genomics UK (COG-UK) Consortium	PHE Covid Sequencing Team	2021-01-05
EPI_ISL_766515	2020-12-07	B.1.177.69	Respiratory Virus Unit, National Infection Service, Public Health England	COVID-19 Genomics UK (COG-UK) Consortium	PHE Covid Sequencing Team	2021-01-05
EPI_ISL_766516	2020-12-07	B.1.177.69	Respiratory Virus Unit, National Infection Service, Public Health England	COVID-19 Genomics UK (COG-UK) Consortium	PHE Covid Sequencing Team	2021-01-05
EPI_ISL_766517	2020-12-18	B.1.177	Respiratory Virus Unit, National Infection Service, Public Health England	COVID-19 Genomics UK (COG-UK) Consortium	PHE Covid Sequencing Team	2021-01-05
EPI_ISL_766105	2020-12-14	B.1.258.7	Respiratory Virus Unit, National Infection Service, Public Health England	COVID-19 Genomics UK (COG-UK) Consortium	PHE Covid Sequencing Team	2021-01-05
EPI_ISL_766518	2020-12-21	B.1.177	Respiratory Virus Unit, National Infection Service, Public Health England	COVID-19 Genomics UK (COG-UK) Consortium	PHE Covid Sequencing Team	2021-01-05
EPI_ISL_766214	2020-12-21	B.1.1.7	Respiratory Virus Unit, National Infection Service, Public Health England	COVID-19 Genomics UK (COG-UK) Consortium	PHE Covid Sequencing Team	2021-01-05
EPI_ISL_766519	2020-12-19	B.1.177	Respiratory Virus Unit, National Infection Service, Public Health England	COVID-19 Genomics UK (COG-UK) Consortium	PHE Covid Sequencing Team	2021-01-05
EPI_ISL_804296	2020-12-23	B.1.1.7	Respiratory Virus Unit, National Infection Service, Public Health England	COVID-19 Genomics UK (COG-UK) Consortium	PHE Covid Sequencing Team	2021-01-12
EPI_ISL_804326	2020-12-23	B.1.1.7	Respiratory Virus Unit, National Infection Service, Public Health England	COVID-19 Genomics UK (COG-UK) Consortium	PHE Covid Sequencing Team	2021-01-12
EPI_ISL_804327	2020-12-23	B.1.1.7	Respiratory Virus Unit, National Infection Service, Public Health England	COVID-19 Genomics UK (COG-UK) Consortium	PHE Covid Sequencing Team	2021-01-12
EPI_ISL_766228	2020-12-18	B.1.1.7	Respiratory Virus Unit, National Infection Service, Public Health England	COVID-19 Genomics UK (COG-UK) Consortium	PHE Covid Sequencing Team	2021-01-05
EPI_ISL_769877	2020-12-14	B.1.258.7	Respiratory Virus Unit, National Infection Service, Public Health England	COVID-19 Genomics UK (COG-UK) Consortium	PHE Covid Sequencing Team	2021-01-06
EPI_ISL_766257	2020-12-16	B.1.258.7	Respiratory Virus Unit, National Infection Service, Public Health England	COVID-19 Genomics UK (COG-UK) Consortium	PHE Covid Sequencing Team	2021-01-05
EPI_ISL_766073	2020-12-14	B.1.258.7	Respiratory Virus Unit, National Infection Service, Public Health England	COVID-19 Genomics UK (COG-UK) Consortium	PHE Covid Sequencing Team	2021-01-05
EPI_ISL_766100	2020-12-18	B.1.177	Respiratory Virus Unit, National Infection Service, Public Health England	COVID-19 Genomics UK (COG-UK) Consortium	PHE Covid Sequencing Team	2021-01-05
EPI_ISL_766078	2020-12-15	B.1.258.7	Respiratory Virus Unit, National Infection Service, Public Health England	COVID-19 Genomics UK (COG-UK) Consortium	PHE Covid Sequencing Team	2021-01-05
EPI_ISL_766258	2020-12-15	B.1.258.7	Respiratory Virus Unit, National Infection Service, Public Health England	COVID-19 Genomics UK (COG-UK) Consortium	PHE Covid Sequencing Team	2021-01-05
EPI_ISL_766215	2020-12-16	B.1.1.7	Respiratory Virus Unit, National Infection Service, Public Health England	COVID-19 Genomics UK (COG-UK) Consortium	PHE Covid Sequencing Team	2021-01-05
EPI_ISL_766520	2020-12-18	B.1.177	Respiratory Virus Unit, National Infection Service, Public Health England	COVID-19 Genomics UK (COG-UK) Consortium	PHE Covid Sequencing Team	2021-01-05
EPI_ISL_766521	2020-12-19	B.1.177	Respiratory Virus Unit, National Infection Service, Public Health England	COVID-19 Genomics UK (COG-UK) Consortium	PHE Covid Sequencing Team	2021-01-05
EPI_ISL_766522	2020-12-21	B.1.177	Respiratory Virus Unit, National Infection Service, Public Health England	COVID-19 Genomics UK (COG-UK) Consortium	PHE Covid Sequencing Team	2021-01-05
EPI_ISL_766553	2020-12-16	B.1.177	Respiratory Virus Unit, National Infection Service, Public Health England	COVID-19 Genomics UK (COG-UK) Consortium	PHE Covid Sequencing Team	2021-01-05
EPI_ISL_766554	2020-12-16	B.1.177	Respiratory Virus Unit, National Infection Service, Public Health England	COVID-19 Genomics UK (COG-UK) Consortium	PHE Covid Sequencing Team	2021-01-05
EPI_ISL_766555	2020-12-14	B.1.177	Respiratory Virus Unit, National Infection Service, Public Health England	COVID-19 Genomics UK (COG-UK) Consortium	PHE Covid Sequencing Team	2021-01-05
EPI_ISL_754312	2020-12-15	B.1.177	Respiratory Virus Unit, National Infection Service, Public Health England	COVID-19 Genomics UK (COG-UK) Consortium	PHE Covid Sequencing Team	2020-12-31
EPI_ISL_754313	2020-12-17	B.1.177	Respiratory Virus Unit, National Infection Service, Public Health England	COVID-19 Genomics UK (COG-UK) Consortium	PHE Covid Sequencing Team	2020-12-31
EPI_ISL_754314	2020-12-21	B.1.177	Respiratory Virus Unit, National Infection Service, Public Health England	COVID-19 Genomics UK (COG-UK) Consortium	PHE Covid Sequencing Team	2020-12-31
EPI_ISL_754315	2020-12-19	B.1.177	Respiratory Virus Unit, National Infection Service, Public Health England	COVID-19 Genomics UK (COG-UK) Consortium	PHE Covid Sequencing Team	2020-12-31
EPI_ISL_754378	2020-12-20	B.1.177	Respiratory Virus Unit, National Infection Service, Public Health England	COVID-19 Genomics UK (COG-UK) Consortium	PHE Covid Sequencing Team	2020-12-31
EPI_ISL_754362	2020-12-19	B.1.177	Respiratory Virus Unit, National Infection Service, Public Health England	COVID-19 Genomics UK (COG-UK) Consortium	PHE Covid Sequencing Team	2020-12-31
EPI_ISL_754379	2020-12-18	B.1.177	Respiratory Virus Unit, National Infection Service, Public Health England	COVID-19 Genomics UK (COG-UK) Consortium	PHE Covid Sequencing Team	2020-12-31
EPI_ISL_754363	2020-12-16	B.1.177	Respiratory Virus Unit, National Infection Service, Public Health England	COVID-19 Genomics UK (COG-UK) Consortium	PHE Covid Sequencing Team	2020-12-31
EPI_ISL_754380	2020-12-21	B.1.177	Respiratory Virus Unit, National Infection Service, Public Health England	COVID-19 Genomics UK (COG-UK) Consortium	PHE Covid Sequencing Team	2020-12-31
EPI_ISL_754364	2020-12-21	B.1.177	Respiratory Virus Unit, National Infection Service, Public Health England	COVID-19 Genomics UK (COG-UK) Consortium	PHE Covid Sequencing Team	2020-12-31
EPI_ISL_754365	2020-12-18	B.1.177	Respiratory Virus Unit, National Infection Service, Public Health England	COVID-19 Genomics UK (COG-UK) Consortium	PHE Covid Sequencing Team	2020-12-31
EPI_ISL_766859	2020-12-20	B.1.177	Respiratory Virus Unit, National Infection Service, Public Health England	COVID-19 Genomics UK (COG-UK) Consortium	PHE Covid Sequencing Team	2021-01-05
EPI_ISL_754366	2020-12-16	B.1.177	Respiratory Virus Unit, National Infection Service, Public Health England	COVID-19 Genomics UK (COG-UK) Consortium	PHE Covid Sequencing Team	2020-12-31
EPI_ISL_754381	2020-12-18	B.1.177	Respiratory Virus Unit, National Infection Service, Public Health England	COVID-19 Genomics UK (COG-UK) Consortium	PHE Covid Sequencing Team	2020-12-31
EPI_ISL_754316	2020-12-21	B.1.177	Respiratory Virus Unit, National Infection Service, Public Health England	COVID-19 Genomics UK (COG-UK) Consortium	PHE Covid Sequencing Team	2020-12-31
EPI_ISL_754382	2020-12-20	B.1.177	Respiratory Virus Unit, National Infection Service, Public Health England	COVID-19 Genomics UK (COG-UK) Consortium	PHE Covid Sequencing Team	2020-12-31
EPI_ISL_754317	2020-12-19	B.1.177	Respiratory Virus Unit, National Infection Service, Public Health England	COVID-19 Genomics UK (COG-UK) Consortium	PHE Covid Sequencing Team	2020-12-31
EPI_ISL_754367	2020-12-15	B.1.177	Respiratory Virus Unit, National Infection Service, Public Health England	COVID-19 Genomics UK (COG-UK) Consortium	PHE Covid Sequencing Team	2020-12-31
EPI_ISL_754318	2020-12-21	B.1.177	Respiratory Virus Unit, National Infection Service, Public Health England	COVID-19 Genomics UK (COG-UK) Consortium	PHE Covid Sequencing Team	2020-12-31
EPI_ISL_754319	2020-12-20	B.1.177	Respiratory Virus Unit, National Infection Service, Public Health England	COVID-19 Genomics UK (COG-UK) Consortium	PHE Covid Sequencing Team	2020-12-31
EPI_ISL_754245	2020-12-20	B.1.177	Respiratory Virus Unit, National Infection Service, Public Health England	COVID-19 Genomics UK (COG-UK) Consortium	PHE Covid Sequencing Team	2020-12-31
EPI_ISL_754320	2020-12-20	AD.2	Respiratory Virus Unit, National Infection Service, Public Health England	COVID-19 Genomics UK (COG-UK) Consortium	PHE Covid Sequencing Team	2020-12-31
EPI_ISL_754321	2020-12-20	B.1.177	Respiratory Virus Unit, National Infection Service, Public Health England	COVID-19 Genomics UK (COG-UK) Consortium	PHE Covid Sequencing Team	2020-12-31
EPI_ISL_754254	2020-12-19	B.1.1.7	Respiratory Virus Unit, National Infection Service, Public Health England	COVID-19 Genomics UK (COG-UK) Consortium	PHE Covid Sequencing Team	2020-12-31
EPI_ISL_754277	2020-12-19	B.1.1.7	Respiratory Virus Unit, National Infection Service, Public Health England	COVID-19 Genomics UK (COG-UK) Consortium	PHE Covid Sequencing Team	2020-12-31
EPI_ISL_754322	2020-12-19	B.1.177	Respiratory Virus Unit, National Infection Service, Public Health England	COVID-19 Genomics UK (COG-UK) Consortium	PHE Covid Sequencing Team	2020-12-31
EPI_ISL_754383	2020-12-18	B.1.177	Respiratory Virus Unit, National Infection Service, Public Health England	COVID-19 Genomics UK (COG-UK) Consortium	PHE Covid Sequencing Team	2020-12-31
EPI_ISL_754368	2020-12-18	B.1.177	Respiratory Virus Unit, National Infection Service, Public Health England	COVID-19 Genomics UK (COG-UK) Consortium	PHE Covid Sequencing Team	2020-12-31
EPI_ISL_754323	2020-12-19	B.1.177	Respiratory Virus Unit, National Infection Service, Public Health England	COVID-19 Genomics UK (COG-UK) Consortium	PHE Covid Sequencing Team	2020-12-31
EPI_ISL_754324	2020-12-18	B.1.177	Respiratory Virus Unit, National Infection Service, Public Health England	COVID-19 Genomics UK (COG-UK) Consortium	PHE Covid Sequencing Team	2020-12-31
EPI_ISL_754384	2020-12-18	B.1.177	Respiratory Virus Unit, National Infection Service, Public Health England	COVID-19 Genomics UK (COG-UK) Consortium	PHE Covid Sequencing Team	2020-12-31
EPI_ISL_754369	2020-12-17	B.1.177	Respiratory Virus Unit, National Infection Service, Public Health England	COVID-19 Genomics UK (COG-UK) Consortium	PHE Covid Sequencing Team	2020-12-31
EPI_ISL_754325	2020-12-18	B.1.177.4	Respiratory Virus Unit, National Infection Service, Public Health England	COVID-19 Genomics UK (COG-UK) Consortium	PHE Covid Sequencing Team	2020-12-31
EPI_ISL_804366	2020-12-23	B.1.177	Respiratory Virus Unit, National Infection Service, Public Health England	COVID-19 Genomics UK (COG-UK) Consortium	PHE Covid Sequencing Team	2021-01-12
EPI_ISL_804328	2020-12-23	B.1.1.7	Respiratory Virus Unit, National Infection Service, Public Health England	COVID-19 Genomics UK (COG-UK) Consortium	PHE Covid Sequencing Team	2021-01-12
[truncated: 922,050+ more rows]
